# Supplementary material for: 2-(Benzene­sulfonamido)pyridinium perchlorate
Source: Acta Crystallogr Sect E Struct Rep Online. 2009 May 29;65(Pt 6):o1430. doi: 10.1107/S1600536809019205 (PMC2969619; doi:10.1107/S1600536809019205)
Supplement: Supplementary file 2 [file e-65-o1430-Isup2.hkl]

# 
# h,k,l, Fc-squared, Fo-squared, sigma(Fo-squared) and status flag 
# 
data_I
_shelx_title ' r90405g in P-1' 
_shelx_refln_list_code          4 
_shelx_F_calc_maximum       63.54 
_exptl_crystal_F_000       344.00 
_reflns_d_resolution_high  0.7599 
 
loop_ 
 _symmetry_equiv_pos_as_xyz 
 'x, y, z' 
 '-x, -y, -z' 
 
_cell_length_a     5.6594 
_cell_length_b     7.5996 
_cell_length_c    16.1568 
_cell_angle_alpha  83.209 
_cell_angle_beta   83.704 
_cell_angle_gamma  73.836 
 
_shelx_F_squared_multiplier     1.000 
 
loop_ 
 _refln_index_h 
 _refln_index_k 
 _refln_index_l 
 _refln_F_squared_calc 
 _refln_F_squared_meas 
 _refln_F_squared_sigma 
 _refln_observed_status 
   1   0   0       64.31       63.66      1.07 o 
   2   0   0       11.20       32.74      7.15 o 
   3   0   0     1857.16     2009.42     53.50 o 
   4   0   0       26.93       29.44      3.91 o 
   5   0   0        6.79        6.85      4.99 o 
   6   0   0      294.18      288.75     14.88 o 
   7   0   0      423.85      461.69     18.90 o 
  -6   1   0        0.20        2.17      4.63 o 
  -5   1   0        6.29        8.47      6.20 o 
  -4   1   0     1104.82     1060.78     28.35 o 
  -3   1   0      716.19      651.02     10.98 o 
  -2   1   0      555.57      563.10      5.75 o 
   0   1   0      264.05      264.91      2.81 o 
   1   1   0      108.57      120.23      5.10 o 
   2   1   0      185.87      199.75      3.62 o 
   3   1   0     1023.93      983.66     13.10 o 
   4   1   0      912.78      902.42     16.49 o 
   5   1   0       29.83       34.95      3.90 o 
   6   1   0      488.41      467.60     26.88 o 
   7   1   0      282.99      292.80     19.24 o 
  -6   2   0       23.49       22.07      5.36 o 
  -5   2   0       39.38       42.36      7.00 o 
  -4   2   0      393.80      378.96     22.03 o 
  -3   2   0      155.56      155.56      4.32 o 
  -2   2   0        7.65       10.75      1.19 o 
  -1   2   0      102.23      160.18      9.98 o 
   1   2   0      602.78      550.59      7.60 o 
   2   2   0       23.20       39.35      2.22 o 
   3   2   0       70.28      103.75      3.35 o 
   4   2   0      176.62      200.55      8.46 o 
   5   2   0       64.61       65.48      4.75 o 
   6   2   0      263.60      259.76     23.19 o 
   7   2   0       51.30       54.07      7.91 o 
  -6   3   0        1.84        3.28      6.19 o 
  -5   3   0        1.58        4.19      5.79 o 
  -4   3   0       75.02       73.59      6.63 o 
  -3   3   0     1111.40     1093.93     19.29 o 
  -2   3   0      459.06      503.97      8.63 o 
  -1   3   0     1105.69     1059.84     17.41 o 
   0   3   0      643.61      755.83      8.06 o 
   1   3   0      581.99      614.80      7.22 o 
   2   3   0      501.93      506.52      9.64 o 
   3   3   0     1297.87     1232.85     13.95 o 
   4   3   0      507.44      525.69      7.90 o 
   5   3   0      191.25      203.76      7.48 o 
   6   3   0        2.40        3.45      2.71 o 
   7   3   0       24.77       25.73      4.68 o 
  -5   4   0        5.54        2.92      6.73 o 
  -4   4   0      485.05      491.19     38.10 o 
  -2   4   0      344.03      333.91     12.02 o 
  -1   4   0      867.63      849.14     16.40 o 
   0   4   0     2640.36     2524.76     71.29 o 
   1   4   0      125.11      126.59      4.78 o 
   2   4   0       20.39       23.41      1.93 o 
   3   4   0      552.69      594.91     11.09 o 
   4   4   0        4.81        5.69      5.37 o 
   5   4   0      194.15      187.62      8.18 o 
   6   4   0      443.49      444.66     26.68 o 
   7   4   0      246.00      236.93     16.81 o 
  -5   5   0        2.08        1.07      3.88 o 
  -4   5   0       17.46       11.56     11.78 o 
  -2   5   0       23.05       20.40      3.76 o 
  -1   5   0      450.45      440.87     19.37 o 
   0   5   0     1373.86     1289.82     22.38 o 
   1   5   0      635.10      658.13     18.05 o 
   2   5   0      311.14      323.25     10.31 o 
   3   5   0      211.01      215.27      7.96 o 
   4   5   0        5.48        9.74      8.90 o 
   5   5   0      539.07      518.84     23.87 o 
   6   5   0      186.97      191.28     13.38 o 
   7   5   0       73.44       73.30      7.13 o 
  -4   6   0      279.54      293.69     20.03 o 
  -3   6   0        1.38        6.73      9.14 o 
  -2   6   0      213.53      221.64     13.59 o 
  -1   6   0      108.61      103.72     10.82 o 
   0   6   0      132.39      149.61      9.17 o 
   1   6   0      126.61      156.65     19.91 o 
   3   6   0      194.91      211.05     16.10 o 
   4   6   0       12.88        2.11      3.11 o 
   5   6   0        6.82        5.56      6.05 o 
   6   6   0        7.45        5.26      7.12 o 
  -3   7   0       50.60       46.75      6.26 o 
  -2   7   0       15.33       22.70     14.31 o 
  -1   7   0      180.61      205.41     20.35 o 
   0   7   0      385.74      378.66     22.57 o 
   1   7   0      536.38      582.75     23.87 o 
   2   7   0      382.36      407.83     24.91 o 
   3   7   0      146.99      159.12     11.25 o 
   4   7   0       51.48       48.54      6.34 o 
   5   7   0      219.67      207.85     14.28 o 
   6   7   0      334.32      389.25     22.87 o 
  -1   8   0      125.56      123.96     11.36 o 
   0   8   0        8.19       12.21     11.21 o 
   1   8   0       61.19       68.80      8.98 o 
   2   8   0      232.81      236.36     22.26 o 
   3   8   0      890.31     1010.83     21.03 o 
   4   8   0        6.00        4.68      8.71 o 
   5   8   0       43.61       40.74     12.13 o 
  -1   9   0      491.32      498.42     28.25 o 
   0   9   0       49.58       49.68      6.69 o 
   1   9   0      115.14      112.89      9.91 o 
   2   9   0      184.56      190.94     14.33 o 
   3   9   0        6.35        3.48      4.18 o 
   4   9   0      229.81      218.09     14.47 o 
  -4  -9   1       42.91       46.99      5.59 o 
  -3  -9   1       70.24       74.68      9.02 o 
  -2  -9   1       47.08       45.73      6.30 o 
  -1  -9   1       15.00       11.11     12.80 o 
   0  -9   1      336.57      333.21     23.02 o 
   1  -9   1       41.62       40.79      6.62 o 
  -5  -8   1        6.89        3.86      4.25 o 
  -4  -8   1      179.09      178.70     13.08 o 
  -3  -8   1        5.62        4.32      8.22 o 
  -2  -8   1        0.02        1.48      1.92 o 
  -1  -8   1      250.76      238.25     23.86 o 
   0  -8   1       84.28       89.12      8.24 o 
   1  -8   1        0.54        1.79      2.77 o 
  -6  -7   1        5.28        4.02      6.34 o 
  -5  -7   1       72.07       73.40      7.61 o 
  -4  -7   1      611.58      617.15     46.13 o 
  -3  -7   1      222.49      239.58     14.27 o 
  -2  -7   1        0.62       -0.02      1.99 o 
  -1  -7   1       44.35       39.34      4.87 o 
   0  -7   1      674.34      664.03     38.49 o 
   1  -7   1       67.28       61.64     10.18 o 
   2  -7   1      214.25      225.08     16.30 o 
  -6  -6   1        1.05        0.65      1.47 o 
  -5  -6   1        2.89        3.55      4.41 o 
  -4  -6   1       15.30       11.76      8.77 o 
  -3  -6   1        1.45        0.06      1.30 o 
  -2  -6   1       42.55       50.31      7.09 o 
  -1  -6   1     1366.26     1333.44     33.69 o 
   0  -6   1      126.20      137.41      9.26 o 
   1  -6   1      149.97      153.26     13.64 o 
   2  -6   1       57.61       62.20     20.42 o 
   3  -6   1      155.48      155.07     12.72 o 
   4  -6   1       46.88       55.25     19.00 o 
  -7  -5   1       49.17       46.49      5.35 o 
  -6  -5   1      193.41      219.49     15.09 o 
  -5  -5   1      244.41      256.05     16.58 o 
  -4  -5   1      418.47      444.52     20.78 o 
  -3  -5   1       26.87       24.67      2.90 o 
  -2  -5   1      680.66      633.92     16.24 o 
  -1  -5   1      120.07      140.12      8.17 o 
   0  -5   1       52.18       70.91      6.04 o 
   1  -5   1      251.35      258.00     11.84 o 
   2  -5   1      231.00      230.51     17.14 o 
   4  -5   1        4.65        5.96      8.23 o 
   5  -5   1       58.01       53.62      8.47 o 
  -7  -4   1        4.09        3.31      2.97 o 
  -6  -4   1       65.61       57.33      8.59 o 
  -5  -4   1      256.48      248.11      5.57 o 
  -4  -4   1      144.82      146.26     14.32 o 
  -3  -4   1      138.94      151.58      4.74 o 
  -2  -4   1        1.84        4.53      2.82 o 
  -1  -4   1     1010.84      988.75     30.09 o 
   0  -4   1       11.66       10.82      2.67 o 
   1  -4   1      341.47      383.81     12.55 o 
   4  -4   1       23.05       36.38      5.96 o 
   5  -4   1      221.54      231.51     17.61 o 
  -7  -3   1       33.64       37.37      6.58 o 
  -6  -3   1        2.61        1.23      2.78 o 
  -5  -3   1      163.56      184.76     12.70 o 
  -4  -3   1     1035.56      974.69     12.32 o 
  -3  -3   1        4.61        6.44      1.12 o 
  -2  -3   1     1006.84     1000.81     30.64 o 
  -1  -3   1      362.04      415.63     11.75 o 
   0  -3   1      657.83      685.06     20.36 o 
   1  -3   1      152.37      213.71     14.56 o 
   2  -3   1      123.76      138.18      4.87 o 
   3  -3   1     1745.74     1614.04     26.63 o 
   5  -3   1      247.40      239.07     16.99 o 
   6  -3   1       70.69       80.25      8.33 o 
  -7  -2   1        5.31        7.49      3.96 o 
  -6  -2   1      310.91      306.55     30.01 o 
  -5  -2   1      392.50      381.10     11.74 o 
  -4  -2   1      272.95      273.43      7.68 o 
  -3  -2   1      206.69      201.66      5.95 o 
  -2  -2   1      394.89      385.46      8.25 o 
  -1  -2   1      359.81      317.06      4.31 o 
   1  -2   1     2061.66     1941.13     24.07 o 
   2  -2   1     1266.32     1233.61     23.34 o 
   3  -2   1        8.76       14.04      1.86 o 
   4  -2   1       32.29       33.19      5.92 o 
   5  -2   1      262.03      272.93     22.47 o 
   6  -2   1      126.82      141.25     12.71 o 
  -7  -1   1        1.21        6.47      7.19 o 
  -6  -1   1       27.91       22.00      4.84 o 
  -5  -1   1      162.24      142.46      5.89 o 
  -4  -1   1      195.03      194.64      2.95 o 
  -3  -1   1      447.56      420.56      8.32 o 
   0  -1   1      968.08      874.46     15.19 o 
   1  -1   1     1743.49     1654.66     28.67 o 
   2  -1   1      979.70      896.68      9.98 o 
   3  -1   1       65.53       63.25      4.05 o 
   4  -1   1      275.93      313.55     17.10 o 
   5  -1   1      694.14      692.21     32.63 o 
   6  -1   1       19.94       21.07      2.99 o 
  -7   0   1       58.85       59.70     21.62 o 
  -6   0   1      202.03      210.01     12.26 o 
  -5   0   1      753.56      771.31     29.97 o 
  -4   0   1       17.82       19.22      4.02 o 
  -3   0   1       85.40       90.51      5.32 o 
  -2   0   1      587.19      613.23      7.06 o 
  -1   0   1      752.57      691.65      9.31 o 
   2   0   1     1444.43     1272.55     52.79 o 
   3   0   1       58.44       92.48      5.56 o 
   4   0   1        1.45        4.03      5.23 o 
   5   0   1      106.30       95.90      8.06 o 
   6   0   1      572.34      609.75     25.32 o 
   7   0   1      173.88      161.43      9.59 o 
  -6   1   1       24.78       17.77      5.05 o 
  -5   1   1       57.90       54.36      7.23 o 
  -3   1   1        0.77       22.05      6.86 o 
  -2   1   1        5.98       21.34      0.96 o 
   0   1   1       25.84       24.47      0.88 o 
   1   1   1      476.28      432.92      4.40 o 
   2   1   1      956.07      956.31     13.42 o 
   3   1   1     1050.23     1048.48     22.59 o 
   4   1   1      210.40      221.17      6.32 o 
   5   1   1      888.48      865.26     27.64 o 
   6   1   1        7.69        8.46     11.98 o 
   7   1   1       21.67       14.22      6.34 o 
  -6   2   1       70.22       69.74      8.15 o 
  -5   2   1      242.01      244.21     20.86 o 
  -4   2   1       93.47       95.64      8.69 o 
  -3   2   1      138.31      140.38      3.70 o 
  -2   2   1     1133.13     1073.98     25.99 o 
   2   2   1      487.93      416.00      5.24 o 
   3   2   1      469.04      488.87      8.45 o 
   4   2   1        3.07        2.36      1.43 o 
   5   2   1       26.37       24.55      4.75 o 
   6   2   1      197.09      198.08      8.56 o 
   7   2   1      116.01      107.70     15.79 o 
  -6   3   1       81.96       96.77     10.42 o 
  -5   3   1        8.90        6.14      3.69 o 
  -3   3   1        6.38       35.09      7.55 o 
  -2   3   1     1520.41     1416.45     19.81 o 
  -1   3   1      338.11      331.15      9.71 o 
   0   3   1      683.62      693.11     10.08 o 
   1   3   1      345.09      329.64      5.43 o 
   2   3   1      127.68      159.76      4.48 o 
   3   3   1      138.65      167.37      3.43 o 
   4   3   1      204.20      228.28      4.57 o 
   5   3   1     2836.30     2769.44     29.04 o 
   6   3   1      224.56      211.77     12.19 o 
   7   3   1        2.54        2.98      3.56 o 
  -5   4   1        1.55        1.33      3.96 o 
  -3   4   1      111.18      116.50      6.51 o 
  -2   4   1     2663.23     2595.44     53.69 o 
  -1   4   1        9.66       32.09      6.80 o 
   0   4   1       10.06       18.13      2.80 o 
   1   4   1      706.58      731.43     26.29 o 
   2   4   1      104.28       87.79      3.96 o 
   3   4   1        6.34       15.60      2.15 o 
   4   4   1     1317.82     1308.97     31.13 o 
   5   4   1      183.75      190.67      7.32 o 
   6   4   1      125.20      128.04     10.04 o 
   7   4   1      136.89      124.72      9.50 o 
  -5   5   1        8.18        7.31      3.96 o 
  -4   5   1       21.78       27.07      9.74 o 
  -3   5   1       69.95       62.03     12.93 o 
  -2   5   1       38.82       46.19      4.11 o 
  -1   5   1        2.36        8.11      5.13 o 
   0   5   1      583.63      587.48     15.72 o 
   1   5   1      917.87      880.37     17.11 o 
   2   5   1       36.83       37.27      2.67 o 
   3   5   1        2.17        4.19      3.93 o 
   4   5   1       24.96       23.22      3.73 o 
   5   5   1      166.14      177.35     10.99 o 
   6   5   1       27.20       29.39     14.07 o 
   7   5   1      106.30      103.04     11.73 o 
  -4   6   1      137.53      130.41     12.42 o 
  -3   6   1      438.90      465.20     28.49 o 
  -1   6   1      102.59      113.31      6.09 o 
   0   6   1        0.66        0.45      0.92 o 
   1   6   1      120.88      127.97      9.47 o 
   2   6   1      465.49      480.96     16.05 o 
   3   6   1       58.53       61.92      6.06 o 
   4   6   1      974.19     1040.27     37.37 o 
   5   6   1       40.42       48.84      5.48 o 
   6   6   1       26.88       27.67      9.45 o 
  -3   7   1       83.08       76.45      7.23 o 
  -2   7   1       32.66       44.44      6.54 o 
  -1   7   1       46.31       54.25      8.19 o 
   0   7   1      833.53      802.02     32.25 o 
   2   7   1      153.93      169.71     15.72 o 
   3   7   1       61.25       66.59     15.77 o 
   4   7   1      175.65      165.46     15.90 o 
   5   7   1      107.31      124.48     10.29 o 
   6   7   1        9.74        5.92      6.52 o 
  -2   8   1      772.57      805.50     42.82 o 
  -1   8   1       19.03       20.57     20.89 o 
   0   8   1        0.30        0.35      2.38 o 
   1   8   1        1.43        1.47      5.41 o 
   2   8   1       15.41       15.58      3.47 o 
   3   8   1       19.48       16.91     21.15 o 
   4   8   1      801.31      797.00     17.12 o 
   5   8   1      380.08      425.05     27.54 o 
  -1   9   1       17.43       19.69      4.51 o 
   0   9   1      408.44      373.07     28.10 o 
   1   9   1      120.04      128.26     11.29 o 
   2   9   1        0.04        5.21      5.72 o 
   3   9   1       15.68       17.48     10.76 o 
   4   9   1       76.37       81.34      7.11 o 
  -4  -9   2       90.19       78.59      8.06 o 
  -3  -9   2        0.96        1.40      3.50 o 
  -2  -9   2       51.05       54.31      6.22 o 
  -1  -9   2       59.81       57.21      6.72 o 
   0  -9   2        5.07        4.89      5.07 o 
  -5  -8   2       79.11       76.66      7.16 o 
  -4  -8   2        7.29        5.46      8.68 o 
  -3  -8   2      745.42      748.52     24.43 o 
  -2  -8   2      181.94      186.88     15.42 o 
  -1  -8   2      359.46      356.55     28.64 o 
   0  -8   2       26.19       27.96      4.35 o 
   1  -8   2      144.59      137.95     13.34 o 
   2  -8   2        3.52        2.62      4.20 o 
  -6  -7   2       24.23       21.79      4.52 o 
  -5  -7   2       94.20       98.90      8.87 o 
  -4  -7   2      165.53      153.70     13.13 o 
  -3  -7   2      148.94      155.52     19.82 o 
  -2  -7   2      467.86      494.92     20.59 o 
  -1  -7   2        2.14        1.35      2.38 o 
   0  -7   2       82.55       74.79      9.11 o 
   1  -7   2       66.04       62.83      7.31 o 
   2  -7   2       84.43       84.47      8.92 o 
  -6  -6   2       37.19       43.02      5.77 o 
  -5  -6   2       36.09       30.53      5.87 o 
  -4  -6   2       59.29       54.99      7.43 o 
  -3  -6   2       20.17       15.52     18.33 o 
  -2  -6   2      434.21      468.40     22.26 o 
  -1  -6   2       28.04       26.11     10.41 o 
   0  -6   2      108.57      111.20     16.37 o 
   1  -6   2        0.20        3.77      5.96 o 
   2  -6   2        0.25       -0.28      3.00 o 
   3  -6   2        2.43        5.88      7.03 o 
   4  -6   2       35.29       26.21      9.16 o 
  -7  -5   2      123.40      110.13      9.93 o 
  -6  -5   2       72.48       66.30     18.35 o 
  -5  -5   2       57.83       52.91      5.36 o 
  -4  -5   2      199.50      192.86     10.91 o 
  -3  -5   2       26.69       29.94      2.55 o 
  -2  -5   2      270.85      286.03     10.83 o 
  -1  -5   2     1081.92     1135.42     29.14 o 
   0  -5   2       92.54      102.49      8.74 o 
   1  -5   2       34.75       26.88      4.16 o 
   4  -5   2      262.52      264.92     18.55 o 
   5  -5   2       14.68       13.97      6.73 o 
  -7  -4   2       18.17       22.44      5.26 o 
  -6  -4   2      438.68      476.48     28.66 o 
  -5  -4   2       52.21       45.22      5.92 o 
  -4  -4   2       57.00       64.53     10.19 o 
  -3  -4   2       73.89       65.25      6.93 o 
  -2  -4   2     1327.13     1482.80     34.67 o 
  -1  -4   2      146.79      180.19      7.57 o 
   0  -4   2      270.89      265.64     10.09 o 
   1  -4   2      287.79      303.33     12.40 o 
   2  -4   2        6.65        9.75     12.03 o 
   3  -4   2       59.80       63.47     13.71 o 
   4  -4   2        1.75        3.07      5.21 o 
   5  -4   2       45.75       49.57      7.20 o 
  -7  -3   2      109.59      102.68     13.79 o 
  -6  -3   2       53.82       58.37      5.56 o 
  -5  -3   2       33.32       32.13      2.45 o 
  -4  -3   2      297.76      310.18      6.93 o 
  -3  -3   2      552.56      543.76     15.60 o 
  -2  -3   2       27.08       41.98      2.36 o 
  -1  -3   2      326.34      327.41      5.88 o 
   0  -3   2     1630.85     1611.54     49.88 o 
   1  -3   2     1971.49     2088.29     38.71 o 
   2  -3   2      214.05      224.13     13.80 o 
   3  -3   2      589.72      587.87     11.82 o 
   4  -3   2     1382.69     1404.32     50.97 o 
   5  -3   2        0.82        3.09      3.84 o 
   6  -3   2        3.45        3.85      8.30 o 
  -7  -2   2       23.13       12.85     16.04 o 
  -6  -2   2       28.72       24.21      2.81 o 
  -5  -2   2        2.53        4.68      1.92 o 
  -4  -2   2     1472.65     1396.78     14.89 o 
  -3  -2   2      811.82      834.55     14.78 o 
  -2  -2   2      737.74      874.59     18.38 o 
   0  -2   2      428.76      365.23     20.42 o 
   1  -2   2      161.41      207.11      3.77 o 
   2  -2   2      215.11      228.57      6.11 o 
   3  -2   2      857.02      813.43     12.73 o 
   4  -2   2       91.15      108.86     12.87 o 
   5  -2   2      149.39      154.88     14.59 o 
   6  -2   2       54.68       59.98      9.84 o 
  -7  -1   2      465.64      464.37     27.34 o 
  -6  -1   2        1.62        2.34      1.53 o 
  -5  -1   2        1.24       14.51      8.05 o 
  -4  -1   2        0.09        0.98      1.74 o 
  -3  -1   2      575.40      572.10     13.28 o 
  -2  -1   2      459.84      464.38      7.51 o 
   0  -1   2     1145.90     1098.89     18.90 o 
   2  -1   2      109.66      117.23      2.43 o 
   3  -1   2      990.35      879.81     36.16 o 
   4  -1   2     1430.85     1402.44     35.01 o 
   5  -1   2        0.02        1.85      3.28 o 
   6  -1   2      103.95      103.83      7.60 o 
  -7   0   2       29.28       22.10      4.89 o 
  -6   0   2       68.72       66.58      4.73 o 
  -5   0   2        9.73        7.72      3.74 o 
  -4   0   2      567.15      563.22      9.53 o 
  -3   0   2      470.50      462.12     13.23 o 
  -2   0   2       49.61       62.57      3.38 o 
  -1   0   2      212.47      221.36      2.54 o 
   2   0   2        9.60       20.83      2.77 o 
   3   0   2      665.39      650.51     19.92 o 
   4   0   2      111.50      103.07      4.64 o 
   5   0   2       14.09       13.42      3.42 o 
   6   0   2      120.32      147.47     10.16 o 
   7   0   2      111.92      112.07      6.89 o 
  -6   1   2       93.86       89.31     10.83 o 
  -5   1   2       26.43       19.95     13.08 o 
  -4   1   2        2.31        1.45      0.75 o 
  -3   1   2      166.77      168.65      3.35 o 
  -2   1   2      380.27      392.10      8.83 o 
   3   1   2     1739.78     1758.29     26.71 o 
   4   1   2      682.12      741.69     12.89 o 
   5   1   2       64.45       86.39     10.32 o 
   6   1   2      137.67      147.76      9.22 o 
   7   1   2      106.68      102.90      6.25 o 
  -6   2   2       37.26       31.60     14.58 o 
  -5   2   2      145.48      145.11     13.49 o 
  -4   2   2     1433.47     1406.86     42.35 o 
  -3   2   2      272.77      290.82      5.41 o 
  -2   2   2      345.16      362.09      9.81 o 
  -1   2   2     1005.19     1058.37     14.50 o 
   0   2   2        0.04        0.65      0.62 o 
   1   2   2       12.54       13.63      2.20 o 
   2   2   2      250.40      220.13      2.80 o 
   3   2   2      653.29      603.94      8.17 o 
   4   2   2      530.68      537.58      7.91 o 
   5   2   2      478.36      478.33     16.19 o 
   6   2   2      144.56      148.46     10.37 o 
   7   2   2       25.33       28.70      4.82 o 
  -6   3   2       11.77       17.61      4.21 o 
  -5   3   2       31.89       35.85      5.53 o 
  -4   3   2      497.36      492.72     14.60 o 
  -3   3   2        0.05        0.87      2.26 o 
  -2   3   2      871.34      893.95     17.94 o 
  -1   3   2     4037.02     3808.58    229.44 o 
   0   3   2      937.46      796.78     10.84 o 
   1   3   2       68.95      100.33      3.20 o 
   2   3   2       78.35       94.25      2.28 o 
   3   3   2       53.01       62.81      2.19 o 
   4   3   2      555.25      566.48      9.09 o 
   5   3   2       52.57       35.09     20.16 o 
   6   3   2       71.63       72.47      4.99 o 
   7   3   2       38.80       39.99      4.99 o 
  -5   4   2        0.15       -0.13      2.87 o 
  -4   4   2      190.61      194.40     10.18 o 
  -3   4   2      331.54      339.05     14.38 o 
  -2   4   2     1019.67     1036.67     83.96 o 
  -1   4   2       94.76      131.06      7.07 o 
   0   4   2       13.77       10.34      1.49 o 
   1   4   2      294.29      315.88      7.62 o 
   2   4   2       52.02       62.24      2.18 o 
   3   4   2       34.47       27.80      2.37 o 
   4   4   2      197.52      182.51     26.48 o 
   5   4   2      393.14      380.84     11.16 o 
   6   4   2      123.14      114.73      7.30 o 
   7   4   2       71.08       61.65      5.64 o 
  -5   5   2      159.53      145.63     12.88 o 
  -4   5   2      168.63      171.85     14.02 o 
  -3   5   2      133.42      137.92      9.43 o 
  -2   5   2       68.07       74.87      7.02 o 
  -1   5   2      627.68      647.26     38.69 o 
   0   5   2      201.61      212.56     15.02 o 
   1   5   2       38.72       66.40      6.18 o 
   2   5   2      202.49      216.54      7.05 o 
   3   5   2       94.25       96.33     15.80 o 
   4   5   2      238.64      229.82     13.58 o 
   5   5   2      426.00      401.06     22.73 o 
   6   5   2       75.57       92.21      8.12 o 
   7   5   2       65.90       58.37     12.69 o 
  -4   6   2       44.01       51.24      7.68 o 
  -3   6   2      139.43      121.56     11.33 o 
  -2   6   2      465.64      468.01     22.37 o 
  -1   6   2      864.90      797.00     38.74 o 
   0   6   2      185.44      188.08      9.92 o 
   1   6   2       55.09       57.08      7.19 o 
   2   6   2      133.24      137.39     11.40 o 
   3   6   2      481.02      476.42     35.28 o 
   4   6   2      163.26      162.94     10.84 o 
   5   6   2      505.31      494.38     36.75 o 
   6   6   2      189.25      199.29     14.07 o 
  -3   7   2       33.59       32.09     10.41 o 
  -2   7   2       40.75       40.26      5.79 o 
  -1   7   2       83.00       95.06      9.94 o 
   0   7   2        0.08       24.90      4.34 o 
   1   7   2      270.44      314.50     12.34 o 
   2   7   2      426.16      449.42     19.08 o 
   3   7   2      770.37      752.64     32.30 o 
   4   7   2        1.13        0.44      1.87 o 
   6   7   2      251.41      248.07     18.06 o 
  -2   8   2       14.44       11.13     14.30 o 
  -1   8   2      668.79      692.99     43.14 o 
   0   8   2        0.80        1.77      2.33 o 
   1   8   2       98.76      108.17     10.03 o 
   2   8   2       23.35       22.33      4.28 o 
   3   8   2        0.99        1.61      5.38 o 
   4   8   2        0.02        1.12      2.41 o 
   5   8   2      362.48      373.29     26.13 o 
  -1   9   2       41.50       46.23      6.29 o 
   0   9   2       62.02       57.10      6.85 o 
   1   9   2      192.85      193.57     15.74 o 
   2   9   2      327.81      353.14     23.63 o 
   3   9   2       60.98       56.55      6.06 o 
   4   9   2       59.48       56.06      5.95 o 
  -4  -9   3      479.85      478.40     26.75 o 
  -3  -9   3        0.28        0.67      1.65 o 
  -2  -9   3        2.97        3.87      3.95 o 
  -1  -9   3       16.24       10.51     12.87 o 
   0  -9   3      103.74       97.36      9.35 o 
  -5  -8   3       80.78       85.67      8.22 o 
  -4  -8   3      242.99      263.34     21.17 o 
  -3  -8   3       45.47       34.67      5.65 o 
  -2  -8   3        7.13        6.23      3.55 o 
  -1  -8   3      240.98      245.95     16.62 o 
   0  -8   3      257.59      249.23     16.91 o 
   1  -8   3       21.69       18.65      4.20 o 
   2  -8   3      206.78      193.69     18.29 o 
  -6  -7   3       12.85       16.51      4.45 o 
  -5  -7   3        0.10       -0.99      3.08 o 
  -4  -7   3       23.01       28.21      3.87 o 
  -3  -7   3       24.39       19.48      7.01 o 
  -2  -7   3        9.63       10.61      5.98 o 
  -1  -7   3      242.61      241.16     13.03 o 
   0  -7   3       14.18       16.93      6.54 o 
   1  -7   3       14.33       10.05     12.63 o 
   2  -7   3       79.08       71.94      7.59 o 
   3  -7   3       48.90       49.45      6.19 o 
  -6  -6   3        6.16        4.56      5.37 o 
  -5  -6   3      220.25      232.18     15.98 o 
  -4  -6   3       97.20      109.23      9.18 o 
  -3  -6   3      247.21      216.90     39.10 o 
  -2  -6   3       77.94       70.94      7.33 o 
  -1  -6   3      727.96      731.83     32.95 o 
   0  -6   3      283.90      280.07     15.09 o 
   1  -6   3      204.54      217.42     11.93 o 
   2  -6   3        0.17        0.12      1.70 o 
   3  -6   3      143.12      147.72     14.54 o 
   4  -6   3       49.35       45.08     11.39 o 
  -6  -5   3      166.42      161.26     15.99 o 
  -5  -5   3       37.99       44.34     11.97 o 
  -4  -5   3        1.22        2.98      1.92 o 
  -3  -5   3       22.06       24.83      2.44 o 
  -2  -5   3      407.19      394.68     11.91 o 
  -1  -5   3     1249.30     1217.11     27.40 o 
   0  -5   3      220.99      221.03      8.78 o 
   1  -5   3      128.06      137.65     13.87 o 
   2  -5   3      729.71      752.50     34.12 o 
   3  -5   3        3.72        2.43      5.28 o 
   4  -5   3        0.63        0.42      5.24 o 
   5  -5   3      111.53       99.12     10.31 o 
  -7  -4   3      154.12      137.30     10.95 o 
  -6  -4   3        1.21        1.84      2.24 o 
  -5  -4   3      776.57      790.15     34.69 o 
  -4  -4   3     1216.77     1310.49     57.08 o 
  -3  -4   3       49.87       82.64      8.03 o 
  -2  -4   3       42.16       34.81      3.80 o 
  -1  -4   3        0.40        8.07      2.57 o 
   0  -4   3       15.32       16.75      3.00 o 
   1  -4   3      744.34      802.83     23.67 o 
   2  -4   3      619.87      641.68     22.12 o 
   3  -4   3      373.47      404.25     18.69 o 
   4  -4   3       23.92       22.84      7.10 o 
   5  -4   3       32.18       30.17      5.15 o 
  -7  -3   3        3.35        3.50      5.56 o 
  -6  -3   3      111.95      123.58     10.61 o 
  -5  -3   3      208.13      219.60      5.96 o 
  -4  -3   3      262.81      255.79      5.76 o 
  -3  -3   3        0.05        1.38      1.93 o 
  -2  -3   3     1495.50     1544.05     41.21 o 
  -1  -3   3      136.63       99.99      5.72 o 
   0  -3   3       97.70       89.65      4.89 o 
   1  -3   3      532.49      555.54     19.96 o 
   2  -3   3      168.75      191.03      8.28 o 
   3  -3   3      123.61      143.67     11.63 o 
   4  -3   3      131.19      160.42     16.70 o 
   5  -3   3      106.70      116.75     10.48 o 
   6  -3   3       10.55        7.43     13.58 o 
  -7  -2   3        0.40        1.97      3.69 o 
  -6  -2   3       65.46       64.76      7.19 o 
  -5  -2   3      569.48      556.64     12.60 o 
  -4  -2   3     1220.91     1155.55     16.05 o 
  -3  -2   3      555.85      613.28     37.26 o 
  -2  -2   3      257.67      303.55     10.76 o 
  -1  -2   3      788.76      815.96     11.32 o 
   0  -2   3      364.82      389.03      6.62 o 
   1  -2   3      599.65      535.41      8.50 o 
   2  -2   3      391.02      340.24      8.85 o 
   3  -2   3      848.52      790.85     12.77 o 
   4  -2   3      181.90      218.13     13.25 o 
   5  -2   3       90.72       83.15     14.80 o 
   6  -2   3       24.14       28.56      4.41 o 
  -7  -1   3       22.62       19.22      7.00 o 
  -6  -1   3      149.24      157.59     12.52 o 
  -5  -1   3      103.99      106.97      4.85 o 
  -4  -1   3      379.90      388.48     18.68 o 
  -3  -1   3        0.84        0.30      0.90 o 
  -2  -1   3      582.55      532.31     23.16 o 
   0  -1   3      512.21      449.76      6.27 o 
   2  -1   3      136.33      194.05      5.67 o 
   3  -1   3        7.26       10.22      1.47 o 
   4  -1   3      726.72      755.84     22.43 o 
   5  -1   3      397.02      382.13     15.60 o 
   6  -1   3       66.50       80.81      8.89 o 
  -6   0   3        0.01        0.73      1.97 o 
  -5   0   3      738.24      746.60     29.98 o 
  -4   0   3      372.01      365.01     15.83 o 
  -3   0   3      238.18      259.19      8.56 o 
  -2   0   3       31.96       20.62      1.14 o 
  -1   0   3      536.97      506.62      7.36 o 
   0   0   3      391.90      359.78      3.55 o 
   1   0   3      838.57      731.76      9.14 o 
   2   0   3     1870.12     1696.39     30.93 o 
   3   0   3      151.11      174.49      6.80 o 
   4   0   3      149.60      167.31      5.87 o 
   5   0   3      304.96      313.58     10.61 o 
   6   0   3       13.25       22.23      6.92 o 
   7   0   3        3.13        7.53     11.68 o 
  -6   1   3      176.00      175.04     17.42 o 
  -5   1   3      239.40      257.61     15.19 o 
  -4   1   3        5.02        3.98      2.06 o 
  -3   1   3       38.33       40.39      2.32 o 
  -2   1   3       23.78       25.09      1.27 o 
  -1   1   3        2.45       16.50      1.79 o 
   0   1   3      866.55      799.05     10.48 o 
   2   1   3       39.12       30.01      1.29 o 
   3   1   3       13.42       26.31      2.97 o 
   4   1   3      143.28      180.11      5.31 o 
   5   1   3      111.15      142.57      6.60 o 
   6   1   3       31.50       35.36      3.95 o 
   7   1   3        0.53        1.25      1.87 o 
  -6   2   3       25.50       33.77      6.63 o 
  -5   2   3       16.56       10.89     13.96 o 
  -4   2   3      357.87      401.14     13.56 o 
  -3   2   3       76.54       76.36      4.50 o 
  -2   2   3      412.33      392.45      9.09 o 
  -1   2   3     1609.64     1713.54     20.49 o 
   0   2   3      474.11      503.59     10.75 o 
   1   2   3      115.20      146.32     11.95 o 
   2   2   3     1554.00     1470.85     13.18 o 
   3   2   3       36.11       28.37      2.02 o 
   4   2   3     1091.25     1043.03     13.88 o 
   5   2   3       46.96       52.68      6.06 o 
   6   2   3       24.24       20.05      6.25 o 
   7   2   3        1.85        3.63      3.12 o 
  -6   3   3        0.43        0.85      3.88 o 
  -5   3   3      212.67      217.89     15.90 o 
  -4   3   3       32.80       37.63      4.90 o 
  -3   3   3     2543.61     2485.50     59.28 o 
  -2   3   3     1168.07     1192.63     34.86 o 
  -1   3   3        7.49       13.65      6.37 o 
   0   3   3     2259.99     2221.95     28.26 o 
   1   3   3      425.35      358.45      4.42 o 
   2   3   3      645.64      633.13      9.71 o 
   3   3   3       26.24       46.42      3.83 o 
   4   3   3      183.72      184.63      4.58 o 
   5   3   3      465.30      542.09     15.82 o 
   6   3   3        2.86        5.79      3.76 o 
   7   3   3      113.44      112.22      9.30 o 
  -5   4   3        9.86        6.98      9.22 o 
  -4   4   3        0.89        1.25      2.61 o 
  -3   4   3      202.66      216.32     10.79 o 
  -2   4   3      312.28      303.90      9.43 o 
  -1   4   3       60.01       66.35      6.41 o 
   0   4   3      336.61      331.97      8.87 o 
   1   4   3      606.60      628.39     14.91 o 
   2   4   3       17.25       15.69      1.30 o 
   3   4   3        8.60       22.80      6.02 o 
   4   4   3     3119.92     2905.02    108.30 o 
   5   4   3        1.07        2.99      1.91 o 
   6   4   3       73.97       69.16      6.16 o 
   7   4   3       13.85        9.19      7.01 o 
  -5   5   3       90.16       89.99      9.52 o 
  -4   5   3       58.55       59.48      6.63 o 
  -3   5   3     2348.53     2130.40     47.69 o 
  -2   5   3        0.93        3.92      2.96 o 
  -1   5   3      293.33      292.60      8.75 o 
   1   5   3     1052.00      970.91     17.60 o 
   2   5   3      201.14      203.93      5.43 o 
   3   5   3      501.13      545.18     22.76 o 
   5   5   3       58.14       60.02      4.97 o 
   6   5   3       79.00       78.96      6.55 o 
  -4   6   3      239.80      203.40     20.26 o 
  -3   6   3      503.98      497.60     54.22 o 
  -2   6   3        9.54       10.86      4.38 o 
  -1   6   3       11.55       16.74      4.58 o 
   0   6   3      808.03      778.42     25.19 o 
   1   6   3      960.24      945.61     41.11 o 
   2   6   3      102.70      103.23     23.62 o 
   3   6   3        1.24        3.53      4.05 o 
   4   6   3     1342.86     1337.24     46.35 o 
   5   6   3        1.61        3.22      3.51 o 
   6   6   3       24.46       22.82      3.45 o 
  -3   7   3      511.91      540.99     30.88 o 
  -2   7   3       44.79       50.52      5.31 o 
  -1   7   3      100.32       90.87      7.11 o 
   0   7   3       28.45       40.70      3.96 o 
   1   7   3      464.34      508.00     16.45 o 
   2   7   3      688.47      704.91     20.02 o 
   3   7   3      654.58      628.87     30.40 o 
   4   7   3       34.63       45.88      4.88 o 
   5   7   3        0.56        0.55      0.83 o 
  -2   8   3      225.30      231.21     16.45 o 
  -1   8   3        0.22        0.69      3.74 o 
   0   8   3      604.20      595.87     60.52 o 
   1   8   3      147.84      143.87      9.06 o 
   2   8   3       29.49       33.13      3.87 o 
   3   8   3      399.19      394.26     33.03 o 
   4   8   3      124.80      131.54      9.67 o 
   5   8   3       46.40       47.20      5.69 o 
  -1   9   3        7.53        4.05      8.87 o 
   0   9   3        5.05        6.19      5.30 o 
   1   9   3      184.69      175.39     16.81 o 
   2   9   3       53.18       42.36      6.63 o 
   3   9   3      418.63      429.87     26.79 o 
  -3  -9   4      114.07      133.01     10.96 o 
  -2  -9   4      332.09      322.30     19.87 o 
  -1  -9   4      100.66       97.58     10.18 o 
   0  -9   4        0.05       -0.06      3.62 o 
  -5  -8   4      217.84      229.55     15.32 o 
  -4  -8   4       27.59       14.15     15.09 o 
  -3  -8   4      159.16      163.89     12.77 o 
  -2  -8   4        4.24        4.58      4.96 o 
  -1  -8   4       61.28       55.09      7.47 o 
   0  -8   4       59.06       63.27      6.01 o 
   1  -8   4      153.53      130.43     11.29 o 
   2  -8   4      264.96      243.66     22.57 o 
  -5  -7   4       70.60       69.39      7.45 o 
  -4  -7   4      128.65      106.00      9.62 o 
  -3  -7   4       27.07       33.53      4.70 o 
  -2  -7   4      422.91      425.26     20.69 o 
  -1  -7   4      535.24      523.70     37.98 o 
   0  -7   4        2.12        5.32      5.04 o 
   1  -7   4      128.30      128.17     16.03 o 
   2  -7   4       67.94       52.17      6.52 o 
   3  -7   4       21.99       16.31      3.77 o 
  -6  -6   4       16.02       20.37      9.28 o 
  -5  -6   4        1.09       -0.04      3.16 o 
  -4  -6   4        5.33        2.54      4.40 o 
  -3  -6   4      731.80      701.77     26.94 o 
  -2  -6   4      125.71      118.06     11.05 o 
  -1  -6   4        0.77        1.30      2.39 o 
   0  -6   4      120.09      117.38     11.32 o 
   1  -6   4      130.83      129.79     12.29 o 
   2  -6   4        7.87        7.94     10.63 o 
   3  -6   4        2.71        1.19      6.48 o 
   4  -6   4      206.45      180.76     18.71 o 
  -6  -5   4      142.76      144.85     12.37 o 
  -5  -5   4       57.30       46.91      6.20 o 
  -4  -5   4        9.44       11.04     10.90 o 
  -3  -5   4       10.28        4.35      4.54 o 
  -2  -5   4       85.54       84.64      9.02 o 
  -1  -5   4       49.60       51.72      4.99 o 
   0  -5   4      651.77      683.56     20.10 o 
   1  -5   4      165.73      162.13     18.54 o 
   2  -5   4       94.41       96.15     16.10 o 
   3  -5   4       92.78       90.72     14.95 o 
   4  -5   4      121.92      133.64     17.27 o 
   5  -5   4       14.22        7.84     15.99 o 
  -7  -4   4       14.56       10.21      9.58 o 
  -6  -4   4       13.38       12.48     10.18 o 
  -5  -4   4       14.63       10.92      8.51 o 
  -4  -4   4        2.57       -0.25      4.00 o 
  -3  -4   4     1190.59     1101.06     25.32 o 
  -2  -4   4       21.68       33.35      5.02 o 
  -1  -4   4        0.45       13.03      2.21 o 
   0  -4   4      190.25      217.41     10.29 o 
   1  -4   4      240.27      282.67     10.58 o 
   2  -4   4       94.04       92.48     11.70 o 
   3  -4   4      469.78      501.67     22.01 o 
   4  -4   4      519.77      532.33     41.05 o 
   5  -4   4        3.91        1.96      4.29 o 
  -7  -3   4       59.20       60.10      6.47 o 
  -6  -3   4       16.72       22.65      4.04 o 
  -5  -3   4      177.55      162.93      7.23 o 
  -4  -3   4       77.74       68.40     11.92 o 
  -3  -3   4       24.94       39.83      4.17 o 
  -2  -3   4        9.68       27.20      5.06 o 
  -1  -3   4       35.43       39.08      2.96 o 
   0  -3   4     1055.24     1017.84     28.01 o 
   1  -3   4      198.44      203.05      8.72 o 
   2  -3   4       73.92       81.76     11.69 o 
   3  -3   4       43.49       49.63     13.83 o 
   4  -3   4      113.83      117.87      9.53 o 
   5  -3   4       10.17       14.71      6.52 o 
   6  -3   4       44.65       49.01      6.35 o 
  -7  -2   4       58.57       62.15      9.10 o 
  -6  -2   4       18.52       19.81      3.48 o 
  -5  -2   4       36.71       33.75      2.14 o 
  -4  -2   4      785.77      766.46     11.19 o 
  -3  -2   4     1182.17     1104.88     26.81 o 
  -2  -2   4      325.95      282.17      9.76 o 
  -1  -2   4       11.24       29.54      7.28 o 
   0  -2   4      280.47      317.13      7.16 o 
   1  -2   4     1304.61     1330.88     25.16 o 
   2  -2   4      275.28      292.56      7.12 o 
   3  -2   4     2526.55     2518.20     33.91 o 
   4  -2   4     1089.00     1024.36     30.30 o 
   5  -2   4      158.92      169.49     15.02 o 
   6  -2   4        2.70        5.19      3.84 o 
  -7  -1   4       26.08       25.43      5.12 o 
  -6  -1   4      147.32      141.64     11.52 o 
  -5  -1   4        8.81        9.20      6.02 o 
  -4  -1   4      648.39      624.75     12.07 o 
  -3  -1   4      101.97       92.20      5.49 o 
  -2  -1   4     1104.15     1082.67     21.06 o 
  -1  -1   4      414.78      424.06     13.61 o 
   1  -1   4     1029.38      943.30     35.72 o 
   2  -1   4     1096.55     1143.07     21.64 o 
   3  -1   4       15.61       22.87      1.73 o 
   4  -1   4      191.04      173.41     16.20 o 
   5  -1   4        1.86        5.08      4.61 o 
   6  -1   4      128.14      129.47      8.32 o 
  -6   0   4       56.32       56.89      6.87 o 
  -5   0   4        0.79        1.56      2.85 o 
  -4   0   4      738.58      704.17     22.34 o 
  -3   0   4      166.52      205.74      6.97 o 
  -2   0   4      270.47      270.48      6.36 o 
  -1   0   4       22.30       42.20      1.14 o 
   1   0   4      251.55      217.52      2.23 o 
   2   0   4        7.22       10.46      0.89 o 
   3   0   4     3474.75     3629.60    104.24 o 
   4   0   4      288.27      295.78      8.94 o 
   5   0   4       65.45       60.61      5.09 o 
   6   0   4        3.87        6.33      3.56 o 
   7   0   4        0.48        0.97      2.16 o 
  -6   1   4       17.22       12.36     11.52 o 
  -5   1   4       27.01       32.65     10.74 o 
  -4   1   4      314.81      316.19     16.68 o 
  -3   1   4       21.77       19.61      1.92 o 
  -2   1   4       81.63       84.65      2.89 o 
  -1   1   4      107.65       97.28      1.87 o 
   2   1   4      210.36      193.11      4.22 o 
   3   1   4      399.59      453.95      6.82 o 
   4   1   4       26.20       27.90      2.74 o 
   5   1   4        3.53        6.63      5.22 o 
   6   1   4        0.89        4.31      2.54 o 
   7   1   4      272.80      284.87     12.61 o 
  -6   2   4       23.66       20.63      8.25 o 
  -5   2   4        0.06        1.01      2.48 o 
  -4   2   4       91.33       94.15      5.51 o 
  -3   2   4      261.62      274.10      6.61 o 
  -2   2   4        5.67        7.42      1.70 o 
  -1   2   4      793.02      696.08      9.18 o 
   0   2   4     1262.83     1111.25     11.95 o 
   1   2   4      364.97      338.35      3.68 o 
   2   2   4       87.96       80.36      3.56 o 
   3   2   4     1576.69     1608.39     17.35 o 
   4   2   4     1535.78     1531.56     20.89 o 
   5   2   4      173.90      177.91      8.20 o 
   6   2   4       32.52       33.92      4.45 o 
   7   2   4       15.83       18.06      5.40 o 
  -6   3   4       23.27       18.97      4.44 o 
  -5   3   4      218.18      219.69     16.93 o 
  -4   3   4      135.26      136.77      6.83 o 
  -3   3   4      741.26      704.72     15.02 o 
  -2   3   4        7.24        4.30      2.26 o 
  -1   3   4      381.40      433.72     25.76 o 
   0   3   4      832.38      848.32     13.62 o 
   1   3   4      323.13      332.66      4.03 o 
   2   3   4       83.69       59.84      1.62 o 
   3   3   4     1204.10     1192.52     12.27 o 
   4   3   4       42.81       62.71      5.53 o 
   5   3   4      141.12      129.47     10.01 o 
   6   3   4       17.86       22.35      3.42 o 
   7   3   4       80.77       86.62      5.26 o 
  -5   4   4       38.37       36.59      6.64 o 
  -4   4   4       78.71       78.26     14.18 o 
  -3   4   4        0.03        9.28      2.84 o 
  -2   4   4      167.16      199.80     13.45 o 
  -1   4   4      946.81      940.77     39.91 o 
   0   4   4      538.31      536.40     31.66 o 
   1   4   4      188.41      205.87      4.58 o 
   2   4   4       74.19       71.35      3.69 o 
   3   4   4       59.20       61.02      2.34 o 
   4   4   4       67.95       68.86      5.69 o 
   5   4   4       22.26       29.99      3.52 o 
   6   4   4      230.53      236.06     10.73 o 
  -4   5   4      602.92      586.51     50.72 o 
  -3   5   4      248.79      242.37     12.02 o 
  -2   5   4       14.53       26.73      5.76 o 
  -1   5   4       74.42       68.99      7.66 o 
   0   5   4       93.33       93.56      5.52 o 
   1   5   4        8.60        7.66      1.64 o 
   2   5   4       86.67       87.47      7.86 o 
   3   5   4     1155.33     1149.33     20.59 o 
   4   5   4      359.53      365.79     12.34 o 
   5   5   4      143.92      142.33      8.28 o 
   6   5   4        1.69        2.65      1.34 o 
  -4   6   4       68.58       63.29     13.57 o 
  -3   6   4       42.96       50.14      3.84 o 
  -2   6   4       43.68       45.58      4.88 o 
  -1   6   4      298.12      332.19     11.04 o 
   0   6   4      606.50      573.25     19.92 o 
   1   6   4        2.42       30.76     10.95 o 
   2   6   4     1438.67     1476.64     31.95 o 
   3   6   4      985.95      869.70     47.59 o 
   4   6   4      199.77      207.58      9.77 o 
   5   6   4      283.61      282.78     22.64 o 
  -3   7   4        0.76        0.59      2.61 o 
  -2   7   4      183.20      185.40     10.52 o 
  -1   7   4       52.86       54.17      7.01 o 
   0   7   4      258.90      259.37     12.68 o 
   1   7   4       24.38       24.66      3.03 o 
   2   7   4      198.16      199.61     14.91 o 
   3   7   4      772.19      748.24     34.08 o 
   4   7   4        5.80        6.94      6.63 o 
   5   7   4      268.22      273.99     17.48 o 
  -2   8   4        9.90        6.34      2.95 o 
  -1   8   4       71.89       75.68      5.57 o 
   0   8   4       34.63       38.78      4.23 o 
   1   8   4      135.70      132.08      9.94 o 
   2   8   4      820.34      804.91     42.39 o 
   3   8   4        8.56        3.64      6.47 o 
   4   8   4      101.26      104.68      7.83 o 
  -1   9   4      307.52      296.97     18.56 o 
   0   9   4        0.05        0.26      3.28 o 
   1   9   4      242.55      254.06     17.92 o 
   2   9   4      353.43      360.10     23.08 o 
   3   9   4       26.01       27.22      3.77 o 
  -3  -9   5       16.77       14.51      5.47 o 
  -2  -9   5       14.22       13.01      3.72 o 
  -1  -9   5       83.92       85.34      9.47 o 
   0  -9   5      210.54      190.78     16.93 o 
  -5  -8   5        2.87        0.47      3.45 o 
  -4  -8   5      230.14      249.17     16.35 o 
  -3  -8   5      104.93       94.17     11.77 o 
  -2  -8   5        2.91        1.25      4.93 o 
  -1  -8   5       48.37       56.62      6.34 o 
   0  -8   5       39.70       41.86      5.79 o 
   1  -8   5       59.86       55.61      6.67 o 
   2  -8   5      182.98      164.13     17.81 o 
  -5  -7   5       73.26       85.46      9.49 o 
  -4  -7   5      403.99      357.59     22.18 o 
  -3  -7   5        6.79        5.92      5.12 o 
  -2  -7   5       62.24       64.58      5.68 o 
  -1  -7   5      296.35      273.18     24.97 o 
   0  -7   5       78.92       71.35     10.11 o 
   1  -7   5       29.90       28.80      5.93 o 
   2  -7   5      246.14      233.02     17.01 o 
   3  -7   5       61.42       54.90      6.52 o 
  -6  -6   5        2.50        3.68      3.87 o 
  -5  -6   5       17.82       24.50      7.43 o 
  -4  -6   5        5.20        4.11      3.86 o 
  -3  -6   5        0.72        2.06      2.63 o 
  -2  -6   5      528.34      534.69     22.77 o 
  -1  -6   5      114.73      103.68     10.47 o 
   0  -6   5       63.94       72.19     12.34 o 
   1  -6   5       33.51       35.24     11.54 o 
   2  -6   5       16.12       14.94      3.42 o 
   3  -6   5      382.10      378.84     27.63 o 
   4  -6   5        6.68        7.48      9.37 o 
  -6  -5   5       55.97       46.38      6.56 o 
  -5  -5   5       83.57       96.17     10.79 o 
  -4  -5   5      741.48      698.46     26.76 o 
  -3  -5   5       14.63       11.71     11.53 o 
  -2  -5   5        0.35        6.21      5.32 o 
  -1  -5   5      691.48      640.16     21.74 o 
   0  -5   5      251.02      257.96     12.50 o 
   1  -5   5       32.63       37.11     12.43 o 
   2  -5   5      312.44      351.60     20.33 o 
   3  -5   5       13.56       15.14      3.69 o 
   4  -5   5        0.45        0.66      2.29 o 
  -6  -4   5       46.00       35.32      4.58 o 
  -5  -4   5       40.37       28.07      5.39 o 
  -4  -4   5       13.16       14.00     10.80 o 
  -3  -4   5       19.73       24.45      4.00 o 
  -2  -4   5      627.49      526.30     14.57 o 
  -1  -4   5      837.97      781.82     22.03 o 
   0  -4   5      792.27      802.90     21.06 o 
   1  -4   5      320.11      324.41     13.51 o 
   2  -4   5       28.42       32.82      9.86 o 
   3  -4   5      771.27      812.74     31.23 o 
   5  -4   5      266.54      269.33     19.66 o 
  -6  -3   5      110.01      109.60      9.57 o 
  -5  -3   5      860.46      882.63     26.82 o 
  -4  -3   5     1071.23      969.62     42.84 o 
  -3  -3   5       64.11       64.06      5.14 o 
  -2  -3   5      908.60      989.49     24.31 o 
  -1  -3   5      161.48      173.80      7.16 o 
   0  -3   5      307.09      374.44     12.48 o 
   1  -3   5        6.14       15.22      2.52 o 
   2  -3   5     2062.05     2041.60     41.26 o 
   3  -3   5      266.38      263.70     17.29 o 
   4  -3   5      136.87      121.91     19.33 o 
   5  -3   5        0.16        3.10      2.90 o 
   6  -3   5       48.82       48.05      6.03 o 
  -6  -2   5        2.76        1.86      2.19 o 
  -5  -2   5      324.79      330.86     11.20 o 
  -4  -2   5       22.21       36.66      4.84 o 
  -3  -2   5      657.83      641.84     31.75 o 
  -2  -2   5     1226.77     1127.04     41.70 o 
  -1  -2   5      474.55      400.57     19.26 o 
   0  -2   5      680.52      632.35     21.98 o 
   1  -2   5      277.82      307.96     10.62 o 
   2  -2   5       19.85       23.47      7.27 o 
   3  -2   5      108.39       95.31      4.21 o 
   4  -2   5      129.88      144.75      8.21 o 
   5  -2   5      374.66      380.14     28.21 o 
   6  -2   5       18.95       21.89      4.94 o 
  -5  -1   5      799.39      766.97     23.46 o 
  -4  -1   5      114.55      101.40      8.50 o 
  -3  -1   5      172.55      193.53      5.83 o 
  -2  -1   5      263.75      295.39     13.03 o 
  -1  -1   5      129.26      144.48      4.54 o 
   0  -1   5      132.69      149.62      3.30 o 
   1  -1   5      486.80      539.63     11.82 o 
   2  -1   5     1430.04     1362.19     20.65 o 
   3  -1   5        0.20        3.72      1.82 o 
   4  -1   5       87.98       81.35      4.21 o 
   5  -1   5       77.44       71.45      5.50 o 
   6  -1   5       69.81       72.63      6.21 o 
  -6   0   5        4.84        7.18      4.86 o 
  -5   0   5       16.21       16.02      3.89 o 
  -4   0   5        7.00        8.44      1.73 o 
  -3   0   5       99.69      112.98      6.24 o 
  -2   0   5       75.14       63.39      2.94 o 
  -1   0   5      405.22      375.31      4.75 o 
   1   0   5      649.67      604.75      4.83 o 
   2   0   5      484.06      507.05      7.20 o 
   3   0   5       87.00       85.60      4.33 o 
   4   0   5       19.69       27.82      6.91 o 
   5   0   5      220.24      269.61      9.73 o 
   6   0   5      198.43      197.32      9.91 o 
   7   0   5       15.10        9.10      8.64 o 
  -6   1   5       43.49       31.90     13.20 o 
  -5   1   5      986.75     1002.16     77.89 o 
  -4   1   5       76.93       86.72      5.12 o 
  -3   1   5       84.34      105.71      3.50 o 
  -2   1   5       37.59       54.55      2.19 o 
  -1   1   5       29.18       28.76      1.12 o 
   0   1   5       11.59       19.02      0.71 o 
   1   1   5      680.27      614.60     11.06 o 
   2   1   5      132.35      116.35      2.15 o 
   3   1   5       39.59       39.14      1.56 o 
   4   1   5       31.09       31.04      4.81 o 
   5   1   5      210.54      199.16      8.25 o 
   6   1   5        0.68        1.25      1.53 o 
   7   1   5       17.03       12.89      5.17 o 
  -6   2   5      182.34      201.50     14.90 o 
  -5   2   5       53.45       51.31      6.67 o 
  -4   2   5       34.23       39.46      3.71 o 
  -3   2   5      155.92      155.14      5.79 o 
  -2   2   5       12.09       14.67      2.06 o 
  -1   2   5      104.43      104.72      2.51 o 
   2   2   5       13.19       27.04      0.87 o 
   3   2   5      712.10      743.32      9.47 o 
   4   2   5        7.54       18.68      2.59 o 
   5   2   5      145.89      162.52      6.58 o 
   6   2   5       14.20       22.64      3.60 o 
   7   2   5      150.49      164.50      9.20 o 
  -5   3   5       33.67       26.63      5.92 o 
  -4   3   5      197.97      196.11      7.92 o 
  -3   3   5       43.67       53.65      4.18 o 
  -2   3   5      113.20      136.15     14.44 o 
  -1   3   5        0.81        2.52      2.07 o 
   0   3   5      844.01      890.37     14.24 o 
   1   3   5        1.08        1.02      0.64 o 
   2   3   5     1234.87     1414.22     26.13 o 
   3   3   5        3.94       10.72      1.45 o 
   4   3   5      203.28      197.83      3.70 o 
   5   3   5     1238.93     1234.20     30.93 o 
   6   3   5      194.35      195.59      8.33 o 
   7   3   5        0.04        0.40      1.64 o 
  -5   4   5        0.66       -1.21      4.91 o 
  -4   4   5      149.67      160.09     15.34 o 
  -3   4   5        2.38       13.57      5.16 o 
  -2   4   5      119.41      122.64      9.24 o 
  -1   4   5      117.90      132.24      5.20 o 
   0   4   5     1013.86      935.94     24.10 o 
   1   4   5      893.76      873.25     18.32 o 
   2   4   5      200.74      185.35      6.61 o 
   3   4   5      120.91      131.63      3.77 o 
   4   4   5       75.23       79.45      6.80 o 
   5   4   5       13.93       21.83      3.22 o 
   6   4   5       10.26       10.31      3.36 o 
   7   4   5       75.93       80.94      7.13 o 
  -4   5   5       93.07       82.11     10.84 o 
  -3   5   5      241.63      260.89     16.02 o 
  -2   5   5      624.63      621.83     17.42 o 
  -1   5   5       11.83        8.03      4.44 o 
   0   5   5       60.86       65.94      3.89 o 
   1   5   5        0.52        3.44      2.26 o 
   2   5   5       75.03       77.33      4.11 o 
   3   5   5      808.70      846.68     16.37 o 
   4   5   5      528.04      526.77     17.04 o 
   5   5   5      378.05      395.34     18.65 o 
   6   5   5       20.22       22.62      3.90 o 
  -4   6   5      247.17      217.87     16.61 o 
  -3   6   5       82.92       87.98      6.24 o 
  -2   6   5       22.63       20.48      5.06 o 
  -1   6   5      492.05      465.62     17.17 o 
   0   6   5     1106.37     1127.61     35.14 o 
   1   6   5      932.65      924.59     18.50 o 
   2   6   5      840.67      756.71     68.32 o 
   3   6   5        5.58        3.14      3.66 o 
   4   6   5       97.70      101.24      5.73 o 
   5   6   5       54.11       47.41      6.03 o 
  -3   7   5        2.25        1.63      2.00 o 
  -2   7   5      224.75      223.44     11.20 o 
  -1   7   5        5.87        3.78      2.64 o 
   0   7   5      189.89      208.46      9.69 o 
   1   7   5      127.44      113.70      6.33 o 
   2   7   5        0.05        0.58      1.62 o 
   3   7   5      243.12      245.33     11.15 o 
   4   7   5      295.34      294.70     16.52 o 
  -2   8   5       13.11        6.17      8.68 o 
  -1   8   5        1.63        2.29      2.45 o 
   0   8   5      216.42      196.43     11.36 o 
   1   8   5      665.44      685.19     38.52 o 
   2   8   5      163.96      163.94     11.38 o 
   3   8   5      113.29      114.37     13.38 o 
   4   8   5       15.66       19.29      7.36 o 
  -1   9   5        1.10        9.98      6.79 o 
   0   9   5      150.83      153.77     12.76 o 
   1   9   5        0.03        1.82      2.94 o 
   2   9   5       26.35       28.83      5.17 o 
   3   9   5       62.14       58.98      5.77 o 
  -3  -9   6        0.51        0.93      2.35 o 
  -2  -9   6       38.83       36.71     10.02 o 
  -1  -9   6        7.43        6.96      9.92 o 
  -4  -8   6        5.28        5.37      7.81 o 
  -3  -8   6      282.52      295.34     20.61 o 
  -2  -8   6      171.36      157.66     12.20 o 
  -1  -8   6       77.23       77.71      8.36 o 
   0  -8   6        7.57        8.51      6.12 o 
   1  -8   6        8.61        7.40     10.70 o 
  -5  -7   6       40.54       40.40      5.24 o 
  -4  -7   6       13.52       12.09     13.19 o 
  -3  -7   6      107.09      102.98      9.24 o 
  -2  -7   6        5.40        5.63      6.07 o 
  -1  -7   6        2.53        0.29      2.02 o 
   0  -7   6        5.41        3.71      4.63 o 
   1  -7   6      248.91      260.39     18.32 o 
   2  -7   6       16.70       14.72      3.62 o 
   3  -7   6        8.41        4.49      7.46 o 
  -6  -6   6       24.05       24.67      4.72 o 
  -5  -6   6        7.87       12.95      8.83 o 
  -4  -6   6       56.22       60.23      7.11 o 
  -3  -6   6       35.28       39.64      5.23 o 
  -2  -6   6      874.89      775.33     35.17 o 
  -1  -6   6       57.23       55.94      5.41 o 
   0  -6   6      435.26      460.58     20.14 o 
   1  -6   6      260.24      256.78     15.56 o 
   2  -6   6        3.99        1.91      5.15 o 
   3  -6   6       29.29       34.86      5.64 o 
   4  -6   6       46.67       41.02      5.74 o 
  -6  -5   6      198.62      241.21     16.51 o 
  -5  -5   6      189.76      166.22     12.21 o 
  -4  -5   6      325.96      304.35     24.56 o 
  -3  -5   6      665.90      639.67     29.04 o 
  -2  -5   6      120.45      110.27      9.83 o 
  -1  -5   6       14.50       12.65     10.33 o 
   0  -5   6      316.21      331.35     12.20 o 
   1  -5   6      328.79      324.10     19.93 o 
   2  -5   6        7.57        6.66      7.66 o 
   3  -5   6      150.63      148.13     18.60 o 
   4  -5   6      285.36      303.91     23.03 o 
  -6  -4   6      146.71      161.78     13.30 o 
  -5  -4   6       84.61       81.16      7.62 o 
  -4  -4   6        1.34       -0.14      5.62 o 
  -3  -4   6       18.09       24.52      4.58 o 
  -2  -4   6       93.29       97.29      3.35 o 
  -1  -4   6       25.28       27.37      3.45 o 
   0  -4   6      932.77      875.56     21.26 o 
   1  -4   6      808.53      851.92     24.10 o 
   2  -4   6       80.94       84.75     14.11 o 
   3  -4   6       31.29       31.89      4.42 o 
   4  -4   6      120.47      128.22     10.97 o 
  -6  -3   6       40.53       33.73      6.75 o 
  -5  -3   6      117.43      107.84      6.90 o 
  -4  -3   6      742.17      735.53     36.51 o 
  -3  -3   6     1220.19     1143.55     27.28 o 
  -2  -3   6      205.76      224.69      9.44 o 
  -1  -3   6      355.48      357.98     11.09 o 
   0  -3   6       50.86       66.03      6.03 o 
   1  -3   6      149.92      185.27      8.92 o 
   2  -3   6       18.52       16.32      3.36 o 
   3  -3   6      709.23      687.64     31.30 o 
   4  -3   6      344.32      375.23     21.34 o 
   5  -3   6       41.65       30.32      9.29 o 
  -6  -2   6      113.86      100.89      9.65 o 
  -5  -2   6       32.38       32.21      3.67 o 
  -4  -2   6      253.26      251.52      7.42 o 
  -2  -2   6     1393.94     1423.21     33.55 o 
  -1  -2   6     1238.70     1208.85     27.09 o 
   0  -2   6       89.76       58.99      3.91 o 
   1  -2   6      907.81      883.66     24.81 o 
   2  -2   6        7.99        7.74      7.19 o 
   3  -2   6       18.67       16.42      1.86 o 
   4  -2   6      389.33      392.19     10.85 o 
   5  -2   6        4.41        4.40      5.50 o 
   6  -2   6       51.89       58.02      8.16 o 
  -6  -1   6        1.16        1.12      2.01 o 
  -5  -1   6        0.01        0.19      1.00 o 
  -4  -1   6      594.11      570.51     19.86 o 
  -3  -1   6      931.72      904.23     15.85 o 
  -2  -1   6      402.74      391.61     11.42 o 
  -1  -1   6      841.91      878.15     12.44 o 
   0  -1   6      676.49      667.04      7.77 o 
   1  -1   6      358.85      372.18      5.83 o 
   2  -1   6       42.91       49.70      1.74 o 
   3  -1   6     1169.37     1106.09     13.70 o 
   4  -1   6     1469.74     1441.58     34.37 o 
   5  -1   6      105.48      100.47      6.02 o 
   6  -1   6       67.89       68.75      5.34 o 
  -6   0   6      171.62      187.51     14.89 o 
  -5   0   6      116.98      118.29      9.29 o 
  -4   0   6      107.42      106.33      5.71 o 
  -3   0   6      144.76      150.02      5.50 o 
  -2   0   6       29.93       29.28      2.36 o 
  -1   0   6      687.47      622.59      5.82 o 
   0   0   6     1657.97     1472.63     13.45 o 
   1   0   6      178.17      174.19      2.76 o 
   2   0   6       17.20       12.13      1.01 o 
   3   0   6       27.04       33.05      1.59 o 
   4   0   6       30.68       40.63      4.33 o 
   5   0   6       59.09       59.11      6.18 o 
   6   0   6        1.66        3.01      3.85 o 
   7   0   6      343.08      362.90     22.39 o 
  -6   1   6        0.01        0.60      4.34 o 
  -5   1   6        4.91        5.03      8.46 o 
  -4   1   6      367.49      389.52     13.62 o 
  -3   1   6      116.28      119.28      4.52 o 
  -2   1   6      155.98      175.27      5.14 o 
  -1   1   6        7.75       17.41      0.98 o 
   0   1   6     3138.55     3118.99     78.97 o 
   1   1   6      662.53      646.57      5.80 o 
   2   1   6     1009.14     1011.10     11.97 o 
   3   1   6      620.65      549.56     14.44 o 
   4   1   6      107.92      123.74      6.89 o 
   5   1   6       17.01       15.94      5.17 o 
   6   1   6       11.30        6.49      6.52 o 
   7   1   6        7.84       12.64     11.17 o 
  -6   2   6       28.97       24.39      5.49 o 
  -5   2   6       59.38       63.13     11.64 o 
  -4   2   6      832.24      833.01     22.72 o 
  -3   2   6        3.91        3.90      2.59 o 
  -2   2   6      176.75      192.08      6.32 o 
  -1   2   6      103.79      111.62      4.04 o 
   0   2   6      466.37      423.74      7.90 o 
   1   2   6      588.42      582.14     11.34 o 
   2   2   6       25.00       37.66      3.25 o 
   3   2   6      231.47      246.36      6.02 o 
   4   2   6        0.33        1.05      1.04 o 
   5   2   6       54.14       60.87      3.70 o 
   6   2   6       18.90       23.90      4.73 o 
   7   2   6      180.29      173.42     14.08 o 
  -5   3   6      135.91      128.32     12.18 o 
  -4   3   6        4.41        4.81      2.87 o 
  -3   3   6      100.52      114.11     10.73 o 
  -2   3   6       40.43       39.84      6.15 o 
  -1   3   6      457.55      457.94      9.50 o 
   0   3   6      523.06      493.60     12.26 o 
   1   3   6        0.03        1.05      0.71 o 
   2   3   6      488.66      475.84     12.48 o 
   3   3   6      453.11      425.00      5.63 o 
   4   3   6      169.31      181.40      4.13 o 
   5   3   6        7.48        9.03      2.34 o 
   6   3   6      110.01      103.11      6.74 o 
   7   3   6        0.28        0.52      3.13 o 
  -5   4   6      142.58      145.04     12.65 o 
  -4   4   6      694.21      664.31     44.82 o 
  -3   4   6       99.80       96.15      5.90 o 
  -2   4   6       13.71       12.22      2.69 o 
  -1   4   6      535.01      538.51     11.59 o 
   0   4   6      182.43      184.16     11.16 o 
   1   4   6     1460.39     1517.98     46.66 o 
   2   4   6       94.98       92.34      3.80 o 
   3   4   6      475.24      436.68     11.02 o 
   4   4   6      376.82      378.69     10.68 o 
   5   4   6        0.01        1.37      1.13 o 
   6   4   6       51.66       59.73      6.22 o 
   7   4   6       13.93        6.44     10.13 o 
  -4   5   6       21.22       24.85      8.55 o 
  -3   5   6        1.45        0.84      1.74 o 
  -2   5   6      129.69      149.87      6.99 o 
  -1   5   6     1196.66     1131.59     35.65 o 
   0   5   6      253.68      253.55      8.56 o 
   1   5   6        3.73        3.83      2.48 o 
   2   5   6       24.82       25.35      1.69 o 
   3   5   6       34.24       29.41      2.46 o 
   4   5   6        2.13        4.64      2.50 o 
   5   5   6      491.05      498.33     15.45 o 
   6   5   6      227.37      249.82     16.90 o 
  -4   6   6       72.58       83.45      8.87 o 
  -3   6   6       18.85       20.37      4.27 o 
  -2   6   6       58.05       61.64      5.12 o 
  -1   6   6       27.71       24.83      3.77 o 
   0   6   6        2.69        2.47      2.22 o 
   1   6   6       21.27       34.75      4.54 o 
   2   6   6      439.73      464.78     16.87 o 
   3   6   6      310.88      321.03     13.18 o 
   4   6   6        0.11        0.29      1.96 o 
  -3   7   6       40.40       31.68      3.97 o 
  -2   7   6        7.80        8.52      6.58 o 
  -1   7   6      496.29      505.24     30.10 o 
   0   7   6       10.85       13.75      3.33 o 
   1   7   6      202.70      213.22      9.14 o 
   2   7   6      487.71      527.37     29.58 o 
   3   7   6      112.81      114.81      5.70 o 
   4   7   6        0.20        8.18     10.50 o 
  -2   8   6       18.44       25.41      8.30 o 
  -1   8   6       35.25       21.43      9.66 o 
   0   8   6       12.01        9.56      7.07 o 
   1   8   6       66.62       69.50      6.79 o 
   2   8   6      403.59      388.21     22.54 o 
   3   8   6      191.09      182.79     11.88 o 
   4   8   6        7.85       15.36      7.24 o 
   0   9   6       20.45       14.28      4.85 o 
   1   9   6      696.39      710.28     22.65 o 
   2   9   6        4.04        4.61      3.63 o 
   3   9   6       56.76       49.53      6.97 o 
  -4  -8   7       12.01        6.70     10.23 o 
  -3  -8   7        2.93        3.68      4.64 o 
  -2  -8   7        7.03        3.80      6.72 o 
  -1  -8   7      120.65      123.17     14.66 o 
   0  -8   7      810.82      781.44     24.37 o 
   1  -8   7      309.23      297.00     18.84 o 
  -5  -7   7      104.32      112.29      9.87 o 
  -4  -7   7      260.47      253.59     18.12 o 
  -3  -7   7        6.91        6.04      5.74 o 
  -2  -7   7       58.26       56.19      8.76 o 
  -1  -7   7      147.35      139.04     15.17 o 
   0  -7   7      284.80      275.95     18.01 o 
   1  -7   7      230.68      220.90     21.23 o 
   2  -7   7      265.13      265.38     19.96 o 
  -5  -6   7      222.94      205.09     15.73 o 
  -4  -6   7       24.50       19.84      3.72 o 
  -3  -6   7      183.33      185.12     12.04 o 
  -2  -6   7       34.13       30.80      5.27 o 
  -1  -6   7     1123.03     1022.64     43.44 o 
   0  -6   7      936.23      907.20     43.78 o 
   1  -6   7      692.52      692.21     31.67 o 
   2  -6   7        0.17        0.01      3.75 o 
   3  -6   7        9.63        9.16      8.86 o 
  -6  -5   7       22.37       12.44      9.86 o 
  -5  -5   7       41.86       40.40      6.61 o 
  -4  -5   7      122.67      127.24     15.22 o 
  -3  -5   7       28.93       25.88      7.23 o 
  -2  -5   7      330.24      337.35     17.59 o 
  -1  -5   7     1859.55     1777.57     35.07 o 
   0  -5   7       24.70       30.83      5.07 o 
   1  -5   7       28.52       27.88      8.05 o 
   2  -5   7      833.96      829.78     39.02 o 
   3  -5   7      227.39      222.43     20.66 o 
   4  -5   7       12.21        9.11     10.00 o 
  -6  -4   7        8.33       10.67     10.19 o 
  -5  -4   7      357.68      368.04     20.26 o 
  -4  -4   7      461.87      490.23     21.28 o 
  -3  -4   7       25.22       26.80     12.36 o 
  -2  -4   7       24.12       21.49      2.01 o 
  -1  -4   7     2040.43     1993.83     45.30 o 
   0  -4   7      280.90      281.84     15.41 o 
   1  -4   7      122.97      150.16     16.11 o 
   2  -4   7       31.46       29.12      3.69 o 
   3  -4   7        1.64        5.32      5.53 o 
   4  -4   7        5.03        5.15      5.00 o 
   5  -4   7       32.99       34.18     11.12 o 
  -6  -3   7       13.25        7.79      8.85 o 
  -5  -3   7       71.14       71.89      6.57 o 
  -4  -3   7      249.15      259.27     10.67 o 
  -3  -3   7       16.96       12.15     18.27 o 
  -2  -3   7      843.46      839.93     20.87 o 
  -1  -3   7      405.98      353.10     12.00 o 
   0  -3   7      406.07      392.95     14.85 o 
   1  -3   7       76.27       73.87      9.21 o 
   2  -3   7      507.55      518.24     17.30 o 
   3  -3   7     1330.70     1234.82     52.69 o 
   4  -3   7       52.67       46.46      7.69 o 
   5  -3   7      190.86      190.50     10.80 o 
  -6  -2   7       72.15       70.03      7.62 o 
  -5  -2   7      517.79      536.66     28.32 o 
  -4  -2   7     1100.74     1072.09     32.90 o 
  -3  -2   7      101.13      119.72      5.28 o 
  -2  -2   7        5.68       10.90      9.08 o 
   0  -2   7     1060.20     1056.51     33.98 o 
   1  -2   7     1320.74     1356.25     24.34 o 
   2  -2   7       95.97       81.48      6.05 o 
   3  -2   7      140.08      127.36      7.49 o 
   4  -2   7        0.00       12.74      7.52 o 
   5  -2   7      199.65      190.29      9.81 o 
   6  -2   7      211.26      232.96     11.25 o 
  -6  -1   7      139.67      140.55     13.59 o 
  -5  -1   7        1.90        2.18      1.72 o 
  -4  -1   7        4.63        6.90      4.14 o 
  -3  -1   7       99.28       93.66      4.52 o 
  -2  -1   7      298.12      278.58      5.06 o 
  -1  -1   7     2336.17     2358.70     43.02 o 
   0  -1   7       95.37      102.70      3.25 o 
   1  -1   7      924.43      971.41     14.11 o 
   2  -1   7      195.68      206.19      3.79 o 
   3  -1   7      200.91      211.17      4.54 o 
   4  -1   7      260.96      286.80      9.02 o 
   5  -1   7      288.87      298.85     17.60 o 
   6  -1   7       87.67       87.98      6.14 o 
  -6   0   7       42.85       43.08      6.38 o 
  -5   0   7      303.55      276.62     22.85 o 
  -4   0   7       65.29       67.32      4.52 o 
  -3   0   7       82.90       80.47      3.89 o 
  -2   0   7      143.63      164.80      5.03 o 
  -1   0   7       22.47       19.94      1.63 o 
   0   0   7     2229.62     2408.28     61.89 o 
   1   0   7      128.65      111.13      2.09 o 
   2   0   7        5.05        3.78      0.86 o 
   3   0   7       63.79       62.27      2.36 o 
   4   0   7       43.12       40.48      2.31 o 
   5   0   7       15.67       11.61      2.87 o 
   6   0   7       34.14       32.07      2.99 o 
  -6   1   7       73.36       78.94      8.67 o 
  -5   1   7       41.51       35.55      6.42 o 
  -4   1   7      104.96       95.71      6.80 o 
  -3   1   7        0.32        1.31      2.03 o 
  -2   1   7       53.26       58.31      3.88 o 
  -1   1   7      757.17      743.08     21.04 o 
   0   1   7      608.11      595.66     13.67 o 
   1   1   7     1779.10     1765.70     18.47 o 
   2   1   7       64.79       68.30      1.99 o 
   3   1   7      463.54      461.83      7.92 o 
   4   1   7     1276.07     1220.83     36.29 o 
   5   1   7       15.98       16.34      2.66 o 
   6   1   7       48.47       41.95      3.60 o 
   7   1   7        2.28        1.97      3.29 o 
  -6   2   7       50.84       46.45      6.37 o 
  -5   2   7        3.82        3.02      4.65 o 
  -4   2   7      472.81      475.84     16.63 o 
  -3   2   7      357.16      362.65      9.17 o 
  -2   2   7      230.71      224.94      6.05 o 
  -1   2   7      274.93      332.38     11.25 o 
   0   2   7        4.72        3.99      0.73 o 
   1   2   7        3.46        3.41      1.55 o 
   2   2   7      466.63      498.86     11.06 o 
   3   2   7       26.89       28.19      2.65 o 
   4   2   7      747.53      693.76      7.66 o 
   5   2   7       75.30       64.77      3.43 o 
   6   2   7       59.79       59.03      3.87 o 
   7   2   7      199.07      202.82     15.34 o 
  -5   3   7      192.42      186.18     15.31 o 
  -4   3   7       64.20       74.18      6.12 o 
  -3   3   7       11.57       27.03      7.48 o 
  -2   3   7       29.21       32.93      2.69 o 
  -1   3   7      256.38      269.40      6.90 o 
   0   3   7     3270.37     3093.56     89.44 o 
   1   3   7      948.08      883.78     13.68 o 
   2   3   7     1671.75     1724.91     29.51 o 
   3   3   7      379.14      372.79      4.68 o 
   4   3   7      406.18      412.57      6.00 o 
   5   3   7      309.07      330.80      7.89 o 
   6   3   7       11.61       10.88     10.10 o 
   7   3   7       38.03       33.53      7.32 o 
  -5   4   7        0.16        1.16      2.56 o 
  -4   4   7       62.39       57.22      7.77 o 
  -3   4   7      486.54      524.04     17.44 o 
  -2   4   7      495.78      493.80     17.41 o 
  -1   4   7        1.17       16.13      4.86 o 
   0   4   7      116.41      137.04     10.17 o 
   1   4   7       72.12      102.86      4.56 o 
   2   4   7       59.91       64.57      3.09 o 
   3   4   7      249.71      256.99      7.92 o 
   4   4   7     1143.24     1137.06     27.52 o 
   5   4   7      167.27      178.76      5.72 o 
   6   4   7        6.39        6.67      5.80 o 
   7   4   7      267.98      264.76     16.10 o 
  -4   5   7       50.72       53.63      7.94 o 
  -3   5   7       54.54       45.21      3.80 o 
  -2   5   7       14.79       19.75      9.20 o 
  -1   5   7        2.73        1.47      2.80 o 
   0   5   7      860.35      905.82     17.09 o 
   1   5   7     1662.14     1599.57     55.68 o 
   2   5   7       51.68       55.02      3.82 o 
   3   5   7       79.22       88.79      5.46 o 
   4   5   7      415.07      398.92     11.50 o 
   5   5   7      105.96      116.19      7.63 o 
   6   5   7        7.16        4.93      5.98 o 
   7   5   7       31.51       27.28      4.32 o 
  -3   6   7      537.49      534.61     25.36 o 
  -2   6   7       90.58       89.23      7.07 o 
  -1   6   7       69.96       51.97      4.92 o 
   0   6   7      157.40      166.64      7.21 o 
   1   6   7       50.16       50.86      4.05 o 
   2   6   7      464.79      439.86     14.94 o 
   3   6   7       11.79       13.84      2.18 o 
   4   6   7     1013.60      992.09     45.33 o 
   5   6   7       45.87       43.97      7.08 o 
  -3   7   7       16.68       14.47      3.56 o 
  -2   7   7        6.27        7.96      6.54 o 
  -1   7   7       81.56       75.04      7.80 o 
   0   7   7      400.00      450.05     20.77 o 
   1   7   7      735.02      781.69     24.68 o 
   2   7   7      234.65      225.31     10.58 o 
   3   7   7       11.31       10.52      5.17 o 
   4   7   7      175.14      163.62     14.29 o 
   5   7   7       21.90       26.05      4.57 o 
  -2   8   7      197.40      193.49     10.39 o 
  -1   8   7       19.67       26.47      4.54 o 
   0   8   7      215.88      210.38     10.70 o 
   1   8   7       55.13       63.66      4.89 o 
   2   8   7        1.31        0.89      1.70 o 
   4   8   7      255.75      249.28     20.97 o 
   0   9   7      210.03      228.86     11.30 o 
   1   9   7        5.15        8.61      5.09 o 
   2   9   7       10.44        5.51      6.23 o 
   3   9   7       37.16       37.97      5.57 o 
   4   9   7       62.98       62.43      7.18 o 
  -4  -8   8        7.40        6.25      6.66 o 
  -3  -8   8       18.86       20.13      3.95 o 
  -2  -8   8       42.55       45.77      8.44 o 
  -1  -8   8       41.08       35.57      5.40 o 
   0  -8   8      176.39      155.96     21.42 o 
   1  -8   8      279.14      277.79     18.20 o 
  -5  -7   8        0.91        1.80      2.72 o 
  -4  -7   8       55.55       57.77      6.94 o 
  -3  -7   8      345.90      371.54     24.42 o 
  -2  -7   8      137.45      132.83     11.24 o 
  -1  -7   8       16.67       20.17      5.77 o 
   0  -7   8       27.24       31.05      5.41 o 
   1  -7   8       16.98       16.48      7.59 o 
   2  -7   8       76.84       75.69     11.03 o 
  -5  -6   8       32.51       13.99     11.60 o 
  -4  -6   8       38.64       37.22      5.73 o 
  -3  -6   8      163.69      148.04     12.90 o 
  -2  -6   8       29.76       23.14     12.28 o 
  -1  -6   8      421.74      417.38     20.44 o 
   0  -6   8     1141.26     1090.55     56.95 o 
   1  -6   8      333.35      356.02     30.53 o 
   2  -6   8       87.86       86.00     15.92 o 
   3  -6   8       24.66       22.90      7.38 o 
  -6  -5   8        0.55        0.54      3.64 o 
  -5  -5   8        9.60        5.62      4.55 o 
  -4  -5   8        9.08       10.34     10.02 o 
  -3  -5   8      124.49      135.94      9.68 o 
  -2  -5   8      744.84      750.79     29.37 o 
  -1  -5   8       33.20       30.13      5.16 o 
   0  -5   8       39.58       39.26      4.60 o 
   1  -5   8        2.44        0.63      3.30 o 
   2  -5   8       89.86       89.09      7.11 o 
   3  -5   8        4.79        9.39      8.92 o 
   4  -5   8      375.01      384.32     23.04 o 
  -6  -4   8      267.11      251.21     26.84 o 
  -5  -4   8        5.38        5.71      3.46 o 
  -4  -4   8       64.76       62.31     11.49 o 
  -3  -4   8      125.79      115.51      7.11 o 
  -2  -4   8      328.71      305.45      6.00 o 
  -1  -4   8        0.07       16.23      8.19 o 
   0  -4   8     1199.66     1183.16     29.49 o 
   1  -4   8      776.57      740.34     20.89 o 
   3  -4   8       62.38       61.60     13.65 o 
   4  -4   8      196.54      193.43     16.01 o 
   5  -4   8       24.42       18.95      3.90 o 
  -6  -3   8       62.93       64.67      7.02 o 
  -5  -3   8        1.97        1.49      2.96 o 
  -4  -3   8       12.52       27.08      4.85 o 
  -3  -3   8      113.32      114.12      6.97 o 
  -2  -3   8      785.05      746.95     21.14 o 
  -1  -3   8      606.08      554.25     10.58 o 
   0  -3   8      883.40      881.86     15.56 o 
   1  -3   8       21.16       16.70      4.09 o 
   2  -3   8        8.10        8.99      2.38 o 
   3  -3   8      218.78      243.54      9.70 o 
   4  -3   8      535.78      492.93     28.20 o 
   5  -3   8       36.70       40.39      6.38 o 
  -6  -2   8      107.35      100.62      9.84 o 
  -5  -2   8        2.47        2.20      1.84 o 
  -4  -2   8      509.38      520.46     15.16 o 
  -3  -2   8      668.26      653.44     14.44 o 
  -2  -2   8       84.62      100.53      4.35 o 
  -1  -2   8       16.34       25.28      2.71 o 
   0  -2   8      235.50      262.02     23.31 o 
   1  -2   8      301.92      378.46     26.03 o 
   2  -2   8       32.75       52.43      7.40 o 
   3  -2   8      438.95      463.93     13.12 o 
   4  -2   8      837.47      799.74     20.03 o 
   5  -2   8       72.93       64.82      8.51 o 
   6  -2   8        0.94        1.35      2.38 o 
  -6  -1   8        5.27        3.34      5.62 o 
  -5  -1   8       48.90       45.47      3.64 o 
  -4  -1   8       11.07        9.35      1.95 o 
  -3  -1   8       24.47       51.31     10.92 o 
  -2  -1   8       59.06       60.60      3.01 o 
  -1  -1   8      167.28      228.15      5.93 o 
   0  -1   8     1979.87     1971.90     22.90 o 
   1  -1   8       25.99       24.22      1.62 o 
   2  -1   8      598.14      599.59      9.69 o 
   3  -1   8      100.94      112.77      6.60 o 
   4  -1   8      389.64      406.91      9.82 o 
   5  -1   8       21.32       14.04      3.87 o 
   6  -1   8       46.51       54.93      4.71 o 
  -6   0   8       64.06       58.71      7.01 o 
  -5   0   8       61.60       60.28      8.13 o 
  -4   0   8      417.66      418.91     12.37 o 
  -3   0   8      281.21      276.19      7.92 o 
  -2   0   8      250.35      279.30      5.12 o 
  -1   0   8       50.52       58.45      1.97 o 
   0   0   8      526.36      525.32      9.63 o 
   1   0   8      281.82      282.28      5.24 o 
   2   0   8       17.22       12.86      1.26 o 
   3   0   8      793.01      785.91     11.27 o 
   4   0   8      395.90      390.25     10.45 o 
   5   0   8       38.37       33.74      2.91 o 
   6   0   8        0.13        1.12      2.07 o 
  -6   1   8       23.01        9.70     11.97 o 
  -5   1   8       57.31       54.00      6.74 o 
  -4   1   8      245.50      235.45      8.73 o 
  -3   1   8       56.95       57.23      7.80 o 
  -2   1   8        0.01        0.40      0.96 o 
  -1   1   8      728.63      685.50     12.51 o 
   0   1   8     2788.10     2599.09     62.85 o 
   1   1   8      155.53      183.49      6.19 o 
   2   1   8      297.15      311.54      4.16 o 
   3   1   8        2.33       10.72      1.52 o 
   4   1   8      103.98      111.32      4.73 o 
   5   1   8        7.67       14.20      7.74 o 
   6   1   8      527.61      553.04     32.41 o 
   7   1   8       45.39       40.58     14.24 o 
  -5   2   8      218.59      211.18     23.68 o 
  -4   2   8      117.62      114.68      5.96 o 
  -3   2   8      210.93      216.73      8.58 o 
  -2   2   8      434.68      456.41     13.83 o 
  -1   2   8     2702.10     2636.88     47.73 o 
   0   2   8       80.00       86.97      2.44 o 
   1   2   8      343.16      403.92     15.79 o 
   2   2   8        6.68       36.94      3.93 o 
   3   2   8      914.11      892.91      9.37 o 
   4   2   8     1112.54     1075.85     33.34 o 
   5   2   8      356.33      358.17     13.68 o 
   6   2   8       65.76       59.38      5.97 o 
   7   2   8       85.81       84.17     10.44 o 
  -5   3   8      154.36      149.10     13.28 o 
  -4   3   8      131.66      125.13      7.84 o 
  -3   3   8      375.34      392.29     12.70 o 
  -2   3   8       47.86       46.42      4.17 o 
  -1   3   8      422.68      430.44     11.00 o 
   0   3   8      275.93      253.53      5.03 o 
   1   3   8       24.32       32.13      1.74 o 
   2   3   8      350.07      374.81     10.35 o 
   3   3   8      101.18       96.49      4.27 o 
   4   3   8      187.23      197.60      6.14 o 
   5   3   8      106.72       92.17      3.08 o 
   6   3   8      255.37      269.41     17.63 o 
   7   3   8       80.97       77.18      7.42 o 
  -5   4   8       10.55       11.71      8.58 o 
  -4   4   8      162.67      166.44     14.99 o 
  -3   4   8      163.10      148.41     10.72 o 
  -2   4   8        4.84        3.05      2.55 o 
  -1   4   8      383.63      405.78      9.57 o 
   0   4   8       50.16       56.58      3.59 o 
   1   4   8        0.00        4.43      1.62 o 
   2   4   8       96.72       98.72      2.50 o 
   3   4   8      800.42      727.56     13.89 o 
   4   4   8      306.09      309.38      9.46 o 
   5   4   8      197.89      158.27      7.57 o 
   6   4   8        3.34        2.31      2.80 o 
   7   4   8        0.00        3.28      4.52 o 
  -4   5   8      330.05      339.89     21.38 o 
  -3   5   8       30.30       21.26      8.01 o 
  -2   5   8        9.40       18.35      2.45 o 
  -1   5   8      634.25      684.80     27.88 o 
   0   5   8        0.52        5.68      2.84 o 
   1   5   8      601.80      591.20     14.78 o 
   2   5   8      774.21      796.12     19.65 o 
   3   5   8      619.48      611.27     18.85 o 
   4   5   8        1.76        1.12      2.35 o 
   5   5   8       94.05       84.09      6.97 o 
   6   5   8      123.89      121.36      9.85 o 
  -3   6   8      117.02      121.26      7.81 o 
  -2   6   8      216.11      202.59     12.53 o 
  -1   6   8       68.36       83.77      5.31 o 
   0   6   8      468.59      443.97     13.44 o 
   1   6   8       62.85       60.06      5.52 o 
   2   6   8      140.79      143.19      6.61 o 
   3   6   8      567.32      594.26     16.67 o 
   4   6   8       16.93       15.10      3.51 o 
   5   6   8      555.68      559.19     33.98 o 
  -3   7   8        8.31        6.59      9.82 o 
  -2   7   8       58.61       48.17      4.70 o 
  -1   7   8       31.37       26.67      3.83 o 
   0   7   8       26.79       24.66      3.67 o 
   1   7   8       27.07       32.04      5.26 o 
   2   7   8      191.15      201.56      9.27 o 
   3   7   8      213.99      195.86     16.24 o 
   4   7   8        6.24        5.92      7.28 o 
   5   7   8        0.60        1.05      2.54 o 
  -1   8   8       13.42       15.69      3.41 o 
   0   8   8       24.01       29.17      5.31 o 
   1   8   8      116.80      118.64      7.98 o 
   2   8   8       89.16       85.02      6.68 o 
   3   8   8      138.45      130.73     11.17 o 
   4   8   8        2.30        6.35      8.88 o 
   5   8   8      113.18      105.48     13.39 o 
   0   9   8        5.62        4.23      3.86 o 
   1   9   8       14.81       16.88      2.78 o 
   2   9   8      559.97      539.60     44.02 o 
   3   9   8        5.77        5.96      8.40 o 
  -3  -8   9       57.51       50.34      6.41 o 
  -2  -8   9        4.93        0.92      5.56 o 
  -1  -8   9       56.11       56.02      6.07 o 
   0  -8   9       12.59        8.46      3.26 o 
  -4  -7   9        4.13        4.54      6.44 o 
  -3  -7   9       60.59       54.70      6.75 o 
  -2  -7   9      237.76      236.93     17.44 o 
  -1  -7   9      723.79      699.92     21.98 o 
   0  -7   9       61.12       57.86      7.82 o 
   1  -7   9       53.19       45.60      5.90 o 
   2  -7   9       16.59       17.80      6.45 o 
  -5  -6   9      321.82      340.83     21.23 o 
  -4  -6   9      176.08      169.67     14.33 o 
  -3  -6   9        0.13        0.69      2.91 o 
  -2  -6   9      236.31      217.61     18.36 o 
  -1  -6   9      194.83      199.79     17.07 o 
   0  -6   9        0.02        0.33      2.18 o 
   1  -6   9      159.11      161.17     14.85 o 
   2  -6   9      400.47      394.14     25.53 o 
   3  -6   9      279.34      271.10     24.50 o 
  -5  -5   9        3.68        2.83      2.14 o 
  -4  -5   9       47.44       38.91      6.03 o 
  -3  -5   9       57.45       50.89      5.85 o 
  -2  -5   9      275.64      264.11     14.90 o 
  -1  -5   9     2155.58     2004.23     48.67 o 
   0  -5   9      301.08      300.66     14.42 o 
   1  -5   9        2.69        2.73      3.55 o 
   2  -5   9       33.80       26.78      3.86 o 
   3  -5   9       41.23       38.37      8.11 o 
   4  -5   9        0.07        0.41      4.04 o 
  -6  -4   9        6.87        7.30      9.17 o 
  -5  -4   9      306.71      337.75     16.11 o 
  -4  -4   9      263.78      269.71     19.51 o 
  -3  -4   9      100.65      101.27      7.56 o 
  -2  -4   9      830.12      712.89     78.23 o 
  -1  -4   9       89.10      129.61     24.29 o 
   0  -4   9      422.02      454.75     14.51 o 
   1  -4   9      376.59      411.31     21.49 o 
   2  -4   9      608.12      622.30     25.88 o 
   3  -4   9      241.63      231.26     19.94 o 
   4  -4   9       13.03       10.05      4.12 o 
   5  -4   9       27.21       20.47      4.98 o 
  -6  -3   9       32.48       37.60      6.29 o 
  -5  -3   9      324.56      332.63     14.71 o 
  -4  -3   9       49.89       47.79      3.59 o 
  -3  -3   9      259.17      258.61     12.92 o 
  -2  -3   9     2062.02     1972.98     49.72 o 
  -1  -3   9      890.66      889.57     25.20 o 
   0  -3   9       41.97       44.75      3.78 o 
   1  -3   9       18.85       21.88      2.80 o 
   2  -3   9        9.20       10.65      2.18 o 
   3  -3   9      140.03      124.64      6.44 o 
   4  -3   9       95.02       97.56      7.56 o 
   5  -3   9      617.56      649.15     28.45 o 
  -6  -2   9        7.82        4.94      6.66 o 
  -5  -2   9       99.16      104.61      6.30 o 
  -4  -2   9      145.10      152.83      7.77 o 
  -3  -2   9        0.16        0.43      2.16 o 
  -2  -2   9      653.54      646.35     12.67 o 
  -1  -2   9        1.77        3.44      1.90 o 
   0  -2   9        0.37       60.25      7.08 o 
   1  -2   9       11.50       12.65      1.50 o 
   2  -2   9      864.74      878.84     17.76 o 
   3  -2   9      714.08      692.59     18.34 o 
   4  -2   9      117.90      122.71      5.65 o 
   5  -2   9       15.48       11.14      7.87 o 
   6  -2   9       29.58       30.45      4.16 o 
  -6  -1   9       64.74       59.32      8.12 o 
  -5  -1   9      282.91      277.44     18.59 o 
  -4  -1   9      139.63      138.75      6.67 o 
  -3  -1   9       82.11       82.07      4.90 o 
  -2  -1   9     1351.13     1303.09     18.79 o 
  -1  -1   9     1420.67     1475.43     24.05 o 
   0  -1   9        8.96        9.90      1.01 o 
   1  -1   9        0.44        7.83      2.17 o 
   2  -1   9        0.91        1.00      1.48 o 
   3  -1   9        4.11        4.50      2.05 o 
   4  -1   9        9.85        9.62      2.19 o 
   5  -1   9       86.56       86.26      5.50 o 
   6  -1   9      166.59      163.06     12.81 o 
  -6   0   9       60.75       54.63      6.54 o 
  -5   0   9      242.52      225.45     15.66 o 
  -4   0   9        3.77        8.29      2.03 o 
  -3   0   9      608.72      598.92     21.08 o 
  -2   0   9      230.74      241.84      4.74 o 
  -1   0   9      669.62      646.93      9.83 o 
   0   0   9      149.22      167.39      3.62 o 
   1   0   9      106.03      116.04      4.19 o 
   2   0   9      320.40      326.85      4.77 o 
   3   0   9        3.60        1.69      1.01 o 
   4   0   9      603.93      606.26     21.97 o 
   5   0   9      391.51      375.67     20.49 o 
   6   0   9        6.75        7.81     11.27 o 
  -6   1   9       74.77       72.81      7.49 o 
  -5   1   9      415.30      430.48     27.64 o 
  -4   1   9       11.99        8.99      7.64 o 
  -3   1   9      271.78      283.41     10.25 o 
  -2   1   9       32.09       36.05      3.27 o 
  -1   1   9      593.64      625.50     30.05 o 
   1   1   9      958.32      880.43     17.62 o 
   2   1   9        0.34        0.99      0.40 o 
   3   1   9      206.11      224.22      3.43 o 
   4   1   9      207.86      211.33      6.33 o 
   5   1   9        5.18        4.64      2.24 o 
   6   1   9       18.37       12.63     14.65 o 
  -5   2   9        0.18        1.20      4.75 o 
  -4   2   9       14.42       25.65      5.69 o 
  -3   2   9        2.91        2.85      3.79 o 
  -2   2   9      574.36      590.45     22.63 o 
  -1   2   9       85.62       73.48      4.93 o 
   0   2   9      989.98      967.54     14.94 o 
   1   2   9      280.21      301.23      5.51 o 
   2   2   9        0.60        2.04      1.34 o 
   3   2   9      219.18      217.37      8.00 o 
   4   2   9       79.34       82.05      3.70 o 
   5   2   9     1183.33     1100.11     47.61 o 
   6   2   9        0.01        0.85      1.86 o 
   7   2   9       34.32       27.86     12.54 o 
  -5   3   9      155.44      136.51     23.30 o 
  -4   3   9       37.65       38.44      3.88 o 
  -3   3   9       99.69       94.97      5.15 o 
  -2   3   9       32.00       32.66      3.89 o 
  -1   3   9       56.94       53.81      3.26 o 
   0   3   9      394.32      401.50     10.42 o 
   1   3   9      630.60      604.00      8.36 o 
   2   3   9       58.11       64.01      4.80 o 
   3   3   9       95.10      113.62      8.82 o 
   4   3   9      322.73      324.54     12.63 o 
   5   3   9        0.14        0.28      1.21 o 
   6   3   9        2.33        3.91      4.05 o 
   7   3   9       81.70       82.51      9.27 o 
  -4   4   9       74.06       70.46      9.06 o 
  -3   4   9        0.08        2.24      1.89 o 
  -2   4   9     1446.13     1425.86     36.53 o 
  -1   4   9        5.66       12.41      6.76 o 
   0   4   9      837.75      841.33     14.41 o 
   1   4   9      495.49      563.58     16.17 o 
   2   4   9      134.84      146.58      3.82 o 
   3   4   9      500.03      454.02     17.05 o 
   4   4   9      995.41      981.93     26.62 o 
   5   4   9      760.92      771.24     40.67 o 
   6   4   9       17.08       13.02     15.63 o 
  -4   5   9       26.22       32.98      6.01 o 
  -3   5   9      608.50      615.85     27.48 o 
  -2   5   9       98.72       92.96      5.06 o 
  -1   5   9       80.69       78.87      5.62 o 
   0   5   9       56.84       60.01      5.30 o 
   1   5   9      214.08      227.75     18.08 o 
   2   5   9      246.15      236.44      8.61 o 
   3   5   9       11.93       28.10      8.67 o 
   4   5   9     1240.11     1092.36     48.47 o 
   5   5   9       11.03        8.50      5.63 o 
   6   5   9       41.19       48.31      6.82 o 
  -3   6   9       14.83       10.08      5.22 o 
  -2   6   9      298.65      283.75     13.22 o 
  -1   6   9      104.71      114.37      7.39 o 
   0   6   9      302.30      335.78     14.93 o 
   1   6   9       59.86       64.74      5.10 o 
   2   6   9      323.91      352.76     11.17 o 
   3   6   9        0.11        0.48      0.90 o 
   4   6   9      233.37      260.27     21.47 o 
   5   6   9      208.54      185.96     13.12 o 
  -2   7   9        0.06        2.75      2.69 o 
  -1   7   9       38.82       34.25      4.58 o 
   0   7   9        8.85        8.20      7.70 o 
   1   7   9      189.93      198.75      7.67 o 
   2   7   9      142.05      138.32      9.27 o 
   3   7   9       86.49       86.36     15.29 o 
   4   7   9      137.12      137.65     11.33 o 
   5   7   9        0.08        0.91      1.97 o 
  -1   8   9        0.01        1.76      3.22 o 
   0   8   9      328.95      362.34     17.19 o 
   1   8   9      285.82      310.22     15.07 o 
   2   8   9        1.19        1.54      3.75 o 
   3   8   9       10.03        9.47     12.57 o 
   4   8   9      118.54      129.91     11.85 o 
   0   9   9       88.77       84.09      6.76 o 
   1   9   9       12.18        8.13     12.19 o 
   3   9   9      318.32      297.70     23.63 o 
   4   9   9       36.91       31.15      5.72 o 
  -2  -8  10       13.01       16.62      7.39 o 
  -1  -8  10        2.93        1.07      6.26 o 
   0  -8  10      218.90      213.22     19.96 o 
  -4  -7  10       19.89       14.72      3.71 o 
  -3  -7  10       90.86       99.76     12.48 o 
  -2  -7  10      267.14      280.10     20.11 o 
  -1  -7  10        0.98        0.45      1.93 o 
   0  -7  10      459.23      466.05     30.10 o 
   1  -7  10       58.47       56.02      6.98 o 
   2  -7  10        1.31        1.10      2.63 o 
  -5  -6  10       66.00       63.77      5.26 o 
  -4  -6  10      151.01      134.79     13.09 o 
  -3  -6  10      324.76      356.50     23.13 o 
  -2  -6  10      244.88      224.99     20.82 o 
  -1  -6  10       10.40       10.95     11.03 o 
   0  -6  10        0.20       -0.24      3.36 o 
   1  -6  10      366.96      360.91     25.05 o 
   2  -6  10        1.67        0.70      3.97 o 
   3  -6  10      238.42      234.78     19.49 o 
  -5  -5  10       36.54       32.35      3.80 o 
  -4  -5  10       38.78       35.03      7.91 o 
  -3  -5  10       45.89       34.11      4.55 o 
  -2  -5  10      352.22      339.66     20.83 o 
  -1  -5  10      319.98      322.42     10.92 o 
   0  -5  10      622.96      644.86     21.22 o 
   1  -5  10      171.99      164.22     10.68 o 
   2  -5  10        8.76        8.09      8.16 o 
   3  -5  10        1.27        2.95      2.60 o 
   4  -5  10       22.22       24.44      8.03 o 
  -5  -4  10       55.56       54.32      5.93 o 
  -4  -4  10       22.74       24.66      5.83 o 
  -3  -4  10      852.16      848.77     38.39 o 
  -2  -4  10      134.48      127.99      8.54 o 
  -1  -4  10        2.38        0.82      1.42 o 
   0  -4  10       14.03       11.97      2.24 o 
   1  -4  10       11.72       13.42      3.64 o 
   2  -4  10      145.56      144.78      6.94 o 
   3  -4  10      270.85      278.30     16.10 o 
   4  -4  10      506.02      508.22     27.14 o 
  -6  -3  10       43.71       48.51      6.84 o 
  -5  -3  10      173.86      167.13      9.60 o 
  -4  -3  10      160.76      158.07     10.18 o 
  -3  -3  10      531.59      556.43     22.75 o 
  -2  -3  10     1729.35     1665.42     57.30 o 
  -1  -3  10      679.65      672.77     12.52 o 
   0  -3  10     1845.02     1734.01     28.11 o 
   1  -3  10       67.55       60.56      6.16 o 
   2  -3  10       60.55       63.69      4.68 o 
   3  -3  10      130.71      143.85      5.84 o 
   4  -3  10      288.23      277.02     14.04 o 
   5  -3  10        7.98        6.60      6.54 o 
  -6  -2  10        4.42        4.81      5.15 o 
  -5  -2  10        0.72        0.62      1.87 o 
  -4  -2  10       35.76       31.67      3.85 o 
  -3  -2  10     1219.82     1214.78     39.37 o 
  -2  -2  10       48.54       42.63      5.52 o 
  -1  -2  10      290.83      309.31      5.82 o 
   0  -2  10      194.20      205.54      4.77 o 
   1  -2  10       43.59       54.79      4.30 o 
   2  -2  10        3.70        4.24      1.95 o 
   3  -2  10      368.31      368.25      9.75 o 
   4  -2  10      954.47      983.20     50.74 o 
   5  -2  10       32.88       33.68      5.11 o 
  -6  -1  10       34.99       29.97      5.02 o 
  -5  -1  10       29.99       25.51      6.02 o 
  -4  -1  10      997.97     1070.51     32.97 o 
  -3  -1  10       69.90       71.17      5.90 o 
  -2  -1  10        0.07       -0.22      3.58 o 
  -1  -1  10      370.97      372.90      9.97 o 
   0  -1  10      340.01      349.05     12.29 o 
   1  -1  10      102.60      115.23      5.27 o 
   2  -1  10      153.28      154.54      4.50 o 
   3  -1  10      946.36      905.21     23.49 o 
   4  -1  10       29.82       34.95      2.27 o 
   5  -1  10       58.59       54.24      3.70 o 
   6  -1  10      104.55       94.03      9.11 o 
  -6   0  10       30.24       24.73      4.75 o 
  -5   0  10      200.66      183.99     16.71 o 
  -4   0  10       98.36       96.97      6.27 o 
  -3   0  10      283.77      284.62     12.92 o 
  -2   0  10      392.31      399.35      6.98 o 
  -1   0  10      778.77      702.11     25.17 o 
   0   0  10     1639.58     1653.87     18.74 o 
   1   0  10      290.39      318.43      5.01 o 
   2   0  10      522.45      521.15      6.38 o 
   3   0  10     1656.97     1621.79     22.43 o 
   4   0  10        6.77       10.54      1.83 o 
   5   0  10      105.22      109.53      7.24 o 
   6   0  10        1.88        1.23      2.27 o 
  -5   1  10       33.97       30.12      6.25 o 
  -4   1  10     1691.30     1753.61     50.82 o 
  -3   1  10      111.35       99.63      6.55 o 
  -2   1  10      156.99      171.81      9.97 o 
  -1   1  10      441.44      442.07     10.18 o 
   0   1  10       78.41       61.27      3.35 o 
   1   1  10      401.02      461.28     10.93 o 
   2   1  10      100.24      114.46      5.29 o 
   3   1  10     1491.45     1420.34     16.01 o 
   4   1  10        3.29        2.12      1.31 o 
   5   1  10       19.51       15.15     14.27 o 
   6   1  10      138.96      148.07     12.83 o 
  -5   2  10        7.42        4.35      5.63 o 
  -4   2  10       79.76       71.96      5.57 o 
  -2   2  10        9.37       11.33      2.60 o 
  -1   2  10     1663.91     1525.82     23.72 o 
   0   2  10     2274.49     2141.23     27.00 o 
   1   2  10        0.01        0.09      0.25 o 
   2   2  10        6.18        8.82      2.25 o 
   3   2  10      419.21      430.12     15.49 o 
   4   2  10       28.38       31.61      7.31 o 
   5   2  10      182.02      181.57     22.14 o 
   6   2  10      125.08      141.13     18.36 o 
  -5   3  10      142.88      149.12     12.59 o 
  -4   3  10      629.04      632.74     25.66 o 
  -3   3  10      605.69      586.07     19.32 o 
  -2   3  10      140.08      149.88      7.02 o 
  -1   3  10        6.89        7.16      4.10 o 
   0   3  10      226.36      213.96      4.65 o 
   1   3  10       60.95       57.21      4.06 o 
   2   3  10     1009.30      960.75     26.72 o 
   3   3  10      929.64      889.69     18.66 o 
   4   3  10      217.36      205.54      7.76 o 
   5   3  10       47.96       42.84      5.60 o 
   6   3  10       24.03       24.62      9.30 o 
  -4   4  10      175.81      163.88     13.87 o 
  -3   4  10        3.56        5.86      2.85 o 
  -2   4  10        3.86        6.64      7.05 o 
  -1   4  10      993.75      952.33     31.56 o 
   0   4  10     1173.13     1103.78     19.84 o 
   1   4  10      663.23      683.79      9.93 o 
   2   4  10        9.90       10.97      9.90 o 
   3   4  10       21.02       25.85      4.17 o 
   4   4  10       35.84       28.77      3.73 o 
   5   4  10      108.73       92.83      7.03 o 
   6   4  10      387.55      392.93     26.50 o 
  -4   5  10      209.52      218.61     15.97 o 
  -3   5  10      129.94      123.30     10.10 o 
  -2   5  10       17.75       22.25      2.69 o 
  -1   5  10       58.51       54.01      4.21 o 
   0   5  10       10.60        8.41      2.81 o 
   1   5  10      180.15      176.36      8.23 o 
   2   5  10       36.85       40.89      4.16 o 
   3   5  10     1088.42     1068.58     39.99 o 
   4   5  10        2.02        8.84      7.94 o 
   5   5  10       69.56       64.56      5.05 o 
   6   5  10        0.13        0.30      2.38 o 
  -3   6  10      109.57      101.94      6.44 o 
  -2   6  10       12.13        9.27     10.84 o 
  -1   6  10      285.76      288.60     17.03 o 
   0   6  10      288.87      277.73     13.99 o 
   1   6  10       94.52      123.70      9.52 o 
   2   6  10       12.08       14.28      1.66 o 
   3   6  10       38.59       37.29      6.45 o 
   4   6  10        4.16        1.58      3.31 o 
   5   6  10       29.60       32.45      7.33 o 
  -2   7  10       80.42       88.20      6.05 o 
  -1   7  10      324.42      292.70     14.11 o 
   0   7  10       25.92       30.55      4.75 o 
   1   7  10       34.42       28.20      2.71 o 
   2   7  10       59.16       57.94     11.86 o 
   3   7  10      507.77      540.29     41.46 o 
   4   7  10      219.88      242.22     17.04 o 
   5   7  10      118.14      104.68     11.80 o 
  -1   8  10        0.84        2.27      5.43 o 
   0   8  10        6.51       17.96      5.16 o 
   1   8  10      214.83      219.48     22.56 o 
   2   8  10      400.88      433.67     28.77 o 
   3   8  10       60.44       53.35      6.82 o 
   4   8  10       10.50       14.82     16.10 o 
   5   8  10       35.57       38.46      9.53 o 
   1   9  10      272.04      253.44     17.74 o 
   2   9  10        0.21        1.16      4.74 o 
   3   9  10       12.64       16.04      4.23 o 
  -3  -7  11        5.38        1.81      4.11 o 
  -2  -7  11        0.03        0.13      1.89 o 
  -1  -7  11       69.61       73.58      8.08 o 
   0  -7  11      134.01      121.66     10.41 o 
   1  -7  11      378.70      354.03     16.59 o 
  -4  -6  11      101.03      112.81     10.32 o 
  -3  -6  11       30.30       34.69      5.48 o 
  -2  -6  11      102.74      103.54      9.14 o 
  -1  -6  11      326.65      295.48     23.58 o 
   0  -6  11      130.52      129.51      7.44 o 
   1  -6  11       19.12       18.22      3.10 o 
   2  -6  11      215.57      206.82     10.78 o 
  -5  -5  11      208.90      232.36     11.39 o 
  -4  -5  11        7.90        8.66      9.95 o 
  -3  -5  11       28.11       27.95     11.99 o 
  -2  -5  11        3.85        4.82      5.47 o 
  -1  -5  11       16.17       17.57      2.27 o 
   0  -5  11      159.40      184.96     18.35 o 
   1  -5  11      315.11      323.27     18.91 o 
   2  -5  11      304.46      313.53     14.87 o 
   3  -5  11       60.63       62.58      5.32 o 
  -5  -4  11       10.66        8.19      6.88 o 
  -4  -4  11       21.11       25.49      3.93 o 
  -3  -4  11        0.52        2.65      1.99 o 
  -2  -4  11      799.80      763.18     29.55 o 
  -1  -4  11     1010.12      989.77     26.22 o 
   0  -4  11       46.30       43.72      4.17 o 
   1  -4  11      108.19      110.91      5.19 o 
   2  -4  11      346.37      336.90     20.43 o 
   3  -4  11      420.07      404.72     14.59 o 
   4  -4  11      113.55      104.61      8.24 o 
  -5  -3  11      262.15      270.51     13.30 o 
  -4  -3  11      327.96      326.47     18.73 o 
  -3  -3  11      221.86      214.26     11.80 o 
  -2  -3  11       83.56       74.65      5.18 o 
  -1  -3  11       28.26       34.33      2.50 o 
   0  -3  11       18.50       22.54      5.63 o 
   1  -3  11      729.96      801.37     25.47 o 
   2  -3  11      393.41      393.86     10.21 o 
   3  -3  11      377.03      396.94     18.21 o 
   4  -3  11      101.67       95.58      7.19 o 
   5  -3  11        0.10        0.99      2.26 o 
  -5  -2  11       44.32       42.38      3.70 o 
  -4  -2  11        0.20       -0.13      2.12 o 
  -3  -2  11       61.06       64.64      4.59 o 
  -2  -2  11       97.92      102.33      6.26 o 
  -1  -2  11      777.27      811.40     15.54 o 
   0  -2  11       22.12       32.15      3.65 o 
   1  -2  11      147.30      157.95      9.14 o 
   2  -2  11       19.30       20.64      3.17 o 
   3  -2  11      828.94      862.50     18.68 o 
   4  -2  11      286.66      312.63     17.79 o 
   5  -2  11       26.43       25.61      8.14 o 
  -5  -1  11       85.72       84.41      9.07 o 
  -4  -1  11      166.50      161.67     20.23 o 
  -3  -1  11      745.05      714.41     24.87 o 
  -2  -1  11       16.65       19.43      3.77 o 
  -1  -1  11       23.24       21.44      1.74 o 
   0  -1  11       25.49       20.78      1.97 o 
   1  -1  11       19.30       19.31      2.08 o 
   2  -1  11      669.64      683.94     10.94 o 
   3  -1  11       49.77       53.54      3.96 o 
   4  -1  11       39.16       38.86      2.44 o 
   5  -1  11        5.64       12.40      6.62 o 
   6  -1  11       22.42       14.68     19.68 o 
  -5   0  11      447.24      423.25     27.82 o 
  -4   0  11      336.37      333.90     19.78 o 
  -3   0  11       89.39       87.60      6.55 o 
  -2   0  11      641.23      632.64     13.09 o 
  -1   0  11      145.17      136.69      5.20 o 
   0   0  11      100.33      123.38      4.20 o 
   1   0  11      513.59      545.52      9.91 o 
   2   0  11       45.67       45.74      2.34 o 
   3   0  11     1256.45     1224.80     29.87 o 
   4   0  11      633.55      641.73     15.98 o 
   5   0  11      193.93      201.47     14.75 o 
   6   0  11        4.33        4.42      5.22 o 
  -5   1  11        7.02        9.05      4.78 o 
  -4   1  11       15.86        9.61      5.19 o 
  -3   1  11      346.44      350.37     11.83 o 
  -2   1  11      881.33      871.31     32.31 o 
  -1   1  11      241.60      239.69      7.41 o 
   0   1  11       16.17       16.28      1.65 o 
   1   1  11       84.39      106.14      2.55 o 
   2   1  11     1438.79     1355.73     23.61 o 
   3   1  11      169.80      167.46      4.57 o 
   4   1  11     1552.38     1542.70     37.92 o 
   5   1  11      101.73       93.02      9.43 o 
   6   1  11        3.71        1.19      2.58 o 
  -5   2  11      209.80      209.74     15.25 o 
  -4   2  11       20.57       26.43      4.79 o 
  -3   2  11       40.48       37.52      3.66 o 
  -2   2  11       40.89       39.20      3.77 o 
  -1   2  11       30.13       24.00      3.13 o 
   0   2  11      684.30      638.20     10.42 o 
   1   2  11     1139.41     1077.01     13.10 o 
   2   2  11        2.09       12.09      2.08 o 
   3   2  11        3.32        3.35      1.86 o 
   5   2  11        3.17        2.85      3.90 o 
   6   2  11       12.89        6.29      7.14 o 
  -4   3  11       25.69       25.22     10.63 o 
  -3   3  11      344.37      345.33     20.60 o 
  -2   3  11      248.00      241.20      8.06 o 
  -1   3  11       62.86       61.96      4.36 o 
   0   3  11      322.58      361.23      8.86 o 
   1   3  11       11.06       19.34      3.60 o 
   2   3  11      278.36      300.62     12.02 o 
   3   3  11      254.88      259.22     10.34 o 
   4   3  11     1225.59     1164.21     29.72 o 
   5   3  11      202.31      211.37     18.00 o 
   6   3  11       16.36       15.88      3.37 o 
  -4   4  11       51.29       46.74      6.29 o 
  -3   4  11       70.74       76.43      5.56 o 
  -2   4  11        4.28        5.83      4.47 o 
  -1   4  11       85.22       77.99      4.36 o 
   0   4  11       45.87       52.26      5.83 o 
   1   4  11     1731.57     1666.98     28.10 o 
   2   4  11       55.36       50.75      5.66 o 
   3   4  11       95.28       75.32      9.60 o 
   4   4  11      107.64       82.74      4.97 o 
   5   4  11        3.35       14.19      2.70 o 
   6   4  11       94.51       81.10      9.44 o 
  -3   5  11      528.42      532.17     38.85 o 
  -2   5  11      188.06      186.50     11.73 o 
  -1   5  11       24.52       17.49      2.36 o 
   0   5  11       25.80       31.85      3.28 o 
   1   5  11      231.51      256.53      9.02 o 
   2   5  11       80.34       81.77      8.21 o 
   3   5  11       48.98       60.40     11.33 o 
   4   5  11     1445.73     1386.67     57.21 o 
   5   5  11      253.36      268.90     12.32 o 
   6   5  11       10.26       11.28     10.21 o 
  -3   6  11      176.54      170.52     10.74 o 
  -2   6  11        6.80        6.66      6.49 o 
  -1   6  11        5.98        5.35      3.87 o 
   0   6  11      272.61      275.87     11.27 o 
   1   6  11      151.49      156.75     10.24 o 
   2   6  11      265.36      238.36     14.03 o 
   3   6  11      390.10      388.69     20.31 o 
   4   6  11       38.37       40.24     10.83 o 
   5   6  11       14.19       10.33     12.51 o 
  -2   7  11       77.27       76.67      5.32 o 
  -1   7  11       39.22       41.28      4.44 o 
   0   7  11      459.81      500.68     35.47 o 
   1   7  11      133.30      125.55     11.00 o 
   2   7  11      124.73      129.17     13.01 o 
   3   7  11       40.89       34.65      6.21 o 
   4   7  11      294.26      285.97     23.50 o 
   5   7  11       74.86       90.57      8.39 o 
  -1   8  11      108.09      105.75      7.51 o 
   0   8  11        1.46        5.31      4.67 o 
   1   8  11      210.10      202.61     18.44 o 
   2   8  11        1.60        1.76      3.20 o 
   3   8  11      154.50      152.47     15.79 o 
   4   8  11      130.71      135.02     17.65 o 
   2   9  11       82.46       76.00      9.94 o 
   3   9  11       92.31       94.30      9.49 o 
  -3  -7  12        2.13        0.38      2.31 o 
  -2  -7  12        0.08        1.21      3.96 o 
  -1  -7  12        3.23        3.57      5.92 o 
   0  -7  12       44.78       47.14      6.33 o 
  -4  -6  12      255.60      245.92     12.53 o 
  -3  -6  12       58.15       57.11      6.97 o 
  -2  -6  12      131.08      131.36     13.46 o 
  -1  -6  12       73.58       66.03      7.34 o 
   0  -6  12      231.46      212.31     15.65 o 
   1  -6  12       62.48       77.45      9.89 o 
   2  -6  12        8.29        5.20      6.17 o 
  -4  -5  12      228.76      236.98     13.92 o 
  -3  -5  12        0.12        0.54      0.93 o 
  -2  -5  12       75.07       59.45     11.62 o 
  -1  -5  12       25.96       42.96      5.21 o 
   0  -5  12       54.68       56.24      6.08 o 
   1  -5  12      323.64      313.03     14.85 o 
   2  -5  12       58.60       59.80      6.55 o 
   3  -5  12        5.01        3.62      3.27 o 
  -5  -4  12       10.02        8.50      8.03 o 
  -4  -4  12        2.76        4.14      2.35 o 
  -3  -4  12      182.79      172.73     10.52 o 
  -2  -4  12        3.29        4.94      3.03 o 
  -1  -4  12       76.29       72.38      3.30 o 
   0  -4  12      611.25      620.86     19.69 o 
   1  -4  12       52.25       50.17      5.54 o 
   2  -4  12        2.90        2.68      2.26 o 
   3  -4  12       43.42       42.40      2.99 o 
   4  -4  12       40.93       41.74      9.19 o 
  -5  -3  12        1.30        1.62      1.87 o 
  -4  -3  12       62.82       61.62      6.40 o 
  -3  -3  12        1.31        1.91      2.95 o 
  -2  -3  12       28.58       31.83      3.70 o 
  -1  -3  12      314.68      323.99      8.52 o 
   0  -3  12        2.32       51.03      6.19 o 
   1  -3  12       78.08       77.26      4.67 o 
   2  -3  12        8.40        7.94      3.94 o 
   3  -3  12      218.14      217.22     10.85 o 
   4  -3  12       66.05       60.51      4.88 o 
  -5  -2  12        3.17        2.12      3.05 o 
  -4  -2  12       81.12       75.77      5.35 o 
  -3  -2  12       45.38       52.10      4.25 o 
  -2  -2  12        6.65        8.73      6.45 o 
  -1  -2  12      402.08      425.83     11.48 o 
   0  -2  12      352.56      361.56      7.51 o 
   1  -2  12       35.70       38.86      3.36 o 
   2  -2  12        2.86        3.32      1.65 o 
   3  -2  12       50.37       52.10      3.88 o 
   4  -2  12       22.27       20.42      3.26 o 
   5  -2  12       57.21       48.85      6.33 o 
  -5  -1  12        0.03        0.72      2.29 o 
  -4  -1  12      685.34      729.64     38.50 o 
  -3  -1  12       50.82       47.09      4.67 o 
  -2  -1  12        1.92        0.54      1.97 o 
  -1  -1  12      259.37      267.74      7.72 o 
   0  -1  12      127.78      125.18      7.14 o 
   1  -1  12       31.40       49.00      5.71 o 
   2  -1  12       88.14       89.06      4.67 o 
   3  -1  12      937.56      937.52     21.91 o 
   4  -1  12      203.40      196.37     11.56 o 
   5  -1  12       16.41       16.16      5.71 o 
  -5   0  12      267.89      240.85     16.17 o 
  -4   0  12      331.33      327.31     15.27 o 
  -3   0  12       94.83       99.44      6.14 o 
  -2   0  12       58.35       56.49      4.74 o 
  -1   0  12      668.82      676.13     13.48 o 
   0   0  12      734.45      713.00     13.13 o 
   1   0  12      160.90      186.10      3.67 o 
   2   0  12      991.67      970.80     15.71 o 
   3   0  12        0.03        0.52      0.88 o 
   4   0  12       64.37       57.90      3.52 o 
   5   0  12       57.53       58.28     20.02 o 
   6   0  12      178.00      174.55     13.06 o 
  -5   1  12       35.27       32.09      5.31 o 
  -4   1  12      166.57      170.72      8.85 o 
  -3   1  12       29.48       32.65      3.23 o 
  -2   1  12      145.08      136.10      6.13 o 
  -1   1  12      901.85      911.90     34.05 o 
   0   1  12      711.36      719.38     12.59 o 
   1   1  12       12.42       14.44      1.46 o 
   2   1  12      296.59      282.89      4.59 o 
   3   1  12      132.43      130.44      4.36 o 
   4   1  12      291.47      307.65     11.29 o 
   5   1  12       69.05       77.53      7.80 o 
   6   1  12      220.59      210.84     15.13 o 
  -5   2  12      683.02      645.03     34.78 o 
  -4   2  12       66.35       62.65      6.12 o 
  -3   2  12       21.63       17.36      2.59 o 
  -2   2  12      199.90      209.42      8.38 o 
  -1   2  12      206.32      202.67     10.05 o 
   0   2  12      371.78      362.33     14.47 o 
   1   2  12      159.01      154.14      8.47 o 
   2   2  12      581.85      567.44     14.29 o 
   3   2  12        8.04       28.18      7.86 o 
   4   2  12       44.98       47.44      3.92 o 
   5   2  12       13.16       10.77     13.85 o 
   6   2  12       95.48      114.21     10.79 o 
  -4   3  12       30.92       31.03      4.25 o 
  -3   3  12       49.36       48.97      4.41 o 
  -2   3  12       31.46       34.30      5.10 o 
  -1   3  12     1236.39     1220.41     37.01 o 
   0   3  12      585.46      554.85     12.58 o 
   1   3  12      217.25      225.47      3.99 o 
   2   3  12      850.73      857.14     37.93 o 
   3   3  12      627.64      625.27     24.19 o 
   4   3  12        3.30        4.85      2.68 o 
   5   3  12       13.97       16.18     16.76 o 
   6   3  12      155.35      137.40     13.27 o 
  -4   4  12      422.41      402.89     23.72 o 
  -3   4  12       14.06       12.99      3.37 o 
  -2   4  12       25.17       21.29      3.00 o 
  -1   4  12      156.30      165.30      6.73 o 
   0   4  12      104.92       98.01      5.97 o 
   1   4  12       44.54       35.75      3.21 o 
   2   4  12      323.60      359.69     18.67 o 
   3   4  12      672.09      676.50     30.71 o 
   4   4  12        2.85        2.03      2.00 o 
   5   4  12        5.77        3.70      2.53 o 
   6   4  12       53.16       41.89     11.16 o 
  -3   5  12       10.70        6.23      7.70 o 
  -2   5  12      129.32      125.22      8.84 o 
  -1   5  12      424.08      447.66     24.17 o 
   0   5  12       19.81       23.40      2.60 o 
   1   5  12        0.58        0.29      0.75 o 
   2   5  12       95.13      107.21      8.20 o 
   3   5  12       58.87       46.96      5.78 o 
   4   5  12        9.41        7.82      7.72 o 
   5   5  12      248.34      257.44     17.60 o 
   6   5  12       71.59       61.10      6.17 o 
  -2   6  12      124.00      116.22      7.47 o 
  -1   6  12        8.56       13.27      3.43 o 
   0   6  12       91.64       91.46      6.25 o 
   1   6  12        2.70        3.64      3.86 o 
   2   6  12      114.85      123.25     13.85 o 
   3   6  12       27.36       29.78      6.94 o 
   4   6  12       25.46       29.43      5.69 o 
   5   6  12      141.23      130.75     10.88 o 
  -2   7  12        9.63        5.31      8.16 o 
  -1   7  12      152.13      151.61      9.05 o 
   0   7  12        1.18        1.14      1.60 o 
   1   7  12      104.57      125.95     11.92 o 
   2   7  12      160.27      175.05     14.16 o 
   3   7  12       16.41       15.45      3.68 o 
   4   7  12        9.94        6.37     10.49 o 
   5   7  12       89.52       87.33     11.29 o 
   0   8  12       27.56       24.61     12.01 o 
   1   8  12      194.84      188.03     14.71 o 
   2   8  12      531.06      539.11     34.84 o 
   3   8  12        0.06        0.18      3.29 o 
   4   8  12       56.03       47.57      6.93 o 
  -2  -7  13       46.61       45.09      5.65 o 
  -1  -7  13        6.41        2.72      5.52 o 
  -3  -6  13       21.14       19.81      4.67 o 
  -2  -6  13       92.17       90.58     11.80 o 
  -1  -6  13      106.37      103.76      9.53 o 
   0  -6  13      101.91       94.04     14.31 o 
   1  -6  13      238.55      231.43     11.58 o 
   2  -6  13        7.65        4.72      4.59 o 
  -4  -5  13       57.10       54.45      4.90 o 
  -3  -5  13       97.88       87.41      6.43 o 
  -2  -5  13       29.25       26.57      7.36 o 
  -1  -5  13       93.11       98.32      8.81 o 
   0  -5  13       66.00       64.38      4.28 o 
   1  -5  13       14.08       10.82      6.94 o 
   2  -5  13      390.27      383.38     15.03 o 
   3  -5  13       70.60       70.37      3.93 o 
  -4  -4  13      176.57      181.50     11.65 o 
  -3  -4  13      145.60      129.50      9.24 o 
  -2  -4  13       48.91       53.35      5.08 o 
  -1  -4  13      412.26      410.35     16.65 o 
   0  -4  13       14.89       14.30      3.09 o 
   1  -4  13      205.69      209.37     10.58 o 
   2  -4  13       23.51       24.28      3.34 o 
   3  -4  13        6.68        6.78      4.36 o 
   4  -4  13       27.66       19.49      9.10 o 
  -5  -3  13       26.14       30.52      3.73 o 
  -4  -3  13       30.04       32.86      6.37 o 
  -3  -3  13        0.25        1.93      2.13 o 
  -2  -3  13      383.27      393.00     14.87 o 
  -1  -3  13      222.59      218.82      7.26 o 
   0  -3  13        2.27       16.11      5.95 o 
   1  -3  13      211.31      196.67      7.19 o 
   2  -3  13      199.62      205.46      9.92 o 
   3  -3  13      167.08      152.62      6.59 o 
   4  -3  13       16.97       11.90      4.55 o 
  -5  -2  13      200.23      199.50     10.59 o 
  -4  -2  13        6.40        7.22      6.84 o 
  -3  -2  13        1.63        2.36      2.69 o 
  -2  -2  13        6.82        7.42      5.58 o 
  -1  -2  13       88.33       88.78      3.88 o 
   0  -2  13      299.17      316.80      9.21 o 
   1  -2  13      477.26      471.24     11.47 o 
   2  -2  13      102.99      108.00      5.17 o 
   3  -2  13      159.62      168.30      8.10 o 
   4  -2  13        0.02        1.28      2.20 o 
  -5  -1  13        7.95        4.78      5.35 o 
  -4  -1  13        3.48        2.96      3.47 o 
  -3  -1  13       92.93       87.14      5.15 o 
  -2  -1  13      437.81      465.70     16.30 o 
  -1  -1  13      248.65      259.83      9.76 o 
   0  -1  13      238.20      230.58      7.23 o 
   1  -1  13       67.04       78.64      4.01 o 
   2  -1  13      595.71      604.88     13.87 o 
   3  -1  13      309.69      314.37     13.85 o 
   4  -1  13       28.27       28.11      3.48 o 
   5  -1  13       43.60       35.60      5.60 o 
  -5   0  13      601.92      599.71     33.95 o 
  -4   0  13       63.83       64.46      5.95 o 
  -3   0  13      345.17      350.08     12.73 o 
  -2   0  13        3.15        3.20      2.60 o 
  -1   0  13       44.55       48.37      7.08 o 
   0   0  13       45.43       38.45      4.61 o 
   1   0  13      369.44      345.44     15.12 o 
   2   0  13      101.95      108.44      5.39 o 
   3   0  13        3.13        2.98      1.29 o 
   4   0  13      262.68      267.83     15.14 o 
  -5   1  13       37.37       33.09      6.14 o 
  -4   1  13       50.80       50.02      5.03 o 
  -3   1  13       11.58       10.45      6.46 o 
  -2   1  13      203.43      193.45      7.96 o 
  -1   1  13      231.86      235.31     13.23 o 
   0   1  13       95.83       86.39      7.09 o 
   1   1  13      264.87      271.26      4.46 o 
   2   1  13      378.56      365.54     13.87 o 
   3   1  13      131.94      145.72      7.05 o 
   4   1  13      175.43      179.07     11.06 o 
   5   1  13       60.72       55.39      6.15 o 
   6   1  13       30.00       23.73      6.22 o 
  -4   2  13       11.79       12.07      3.58 o 
  -3   2  13      268.51      271.18     15.51 o 
  -2   2  13      130.39      125.28      7.72 o 
  -1   2  13       12.89        6.66      6.86 o 
   0   2  13       94.06       95.02      6.06 o 
   1   2  13     1984.09     1825.47     10.87 o 
   2   2  13       21.65       17.26      7.18 o 
   3   2  13        0.06        1.13      1.59 o 
   4   2  13      160.78      167.82      7.38 o 
   5   2  13      112.52       95.38      8.77 o 
   6   2  13       37.92       32.52      5.42 o 
  -4   3  13        7.23        5.74      5.86 o 
  -3   3  13        0.04        0.85      2.70 o 
  -2   3  13      132.24      132.13     10.26 o 
  -1   3  13      121.19      109.17      6.60 o 
   0   3  13     1653.40     1532.44     45.62 o 
   1   3  13      126.44      125.00      5.80 o 
   2   3  13        0.10        0.38      3.05 o 
   3   3  13      159.91      144.59      6.67 o 
   4   3  13       59.00       57.40      5.21 o 
   5   3  13      209.80      212.65     15.66 o 
   6   3  13        0.95        0.74      1.60 o 
  -3   4  13       58.42       57.14      6.65 o 
  -2   4  13      285.95      292.79     16.75 o 
  -1   4  13        2.00        1.52      1.34 o 
   0   4  13      267.94      295.79      9.81 o 
   1   4  13      524.06      514.28     22.05 o 
   2   4  13        3.03        1.50      3.62 o 
   3   4  13      205.45      221.54     13.01 o 
   4   4  13      403.57      435.12     23.54 o 
   5   4  13       37.29       40.38      4.20 o 
   6   4  13        0.04        0.55      2.19 o 
  -3   5  13       63.08       60.11      4.48 o 
  -2   5  13      142.00      135.89      8.27 o 
  -1   5  13        7.36        4.85      2.85 o 
   0   5  13     1135.21     1124.15     33.56 o 
   1   5  13       36.31       38.36      5.73 o 
   2   5  13        1.96        9.24      8.30 o 
   3   5  13       80.68       71.70      8.23 o 
   4   5  13       19.54        8.31      9.09 o 
   5   5  13      135.04      112.14     10.68 o 
   6   5  13        1.88        0.37      2.16 o 
  -2   6  13       90.48       76.53      5.66 o 
  -1   6  13       62.11       62.16      5.01 o 
   0   6  13       23.65       24.21     13.18 o 
   1   6  13       70.54       67.83      8.46 o 
   2   6  13       32.29       27.39      4.83 o 
   3   6  13      263.98      278.51     18.84 o 
   4   6  13      505.75      533.13     33.40 o 
   5   6  13        1.49        0.86      2.97 o 
  -1   7  13       11.12       13.31     11.36 o 
   0   7  13      451.82      487.39     32.15 o 
   1   7  13      219.34      222.68     18.28 o 
   2   7  13       12.97       15.43     16.42 o 
   3   7  13       74.61       93.23      9.60 o 
   4   7  13        9.61        3.87      7.35 o 
   5   7  13       15.74       13.23     12.67 o 
   0   8  13      228.72      210.07     15.61 o 
   1   8  13       12.36        8.87     13.22 o 
   2   8  13        0.03       -0.94      3.86 o 
   3   8  13      193.52      194.18     14.28 o 
   4   8  13      151.00      150.38     12.84 o 
  -3  -6  14       16.20        9.71      9.60 o 
  -2  -6  14        0.43        0.34      1.61 o 
  -1  -6  14       16.50       11.06     15.53 o 
   0  -6  14       84.25       81.53      8.02 o 
   1  -6  14      138.55      148.95     11.43 o 
  -4  -5  14       11.94        8.03      9.73 o 
  -3  -5  14      328.06      338.41     15.21 o 
  -2  -5  14       98.77       99.46     10.33 o 
  -1  -5  14        8.08        8.62      8.09 o 
   0  -5  14       85.17       83.55     14.63 o 
   1  -5  14        7.19        5.16      1.97 o 
   2  -5  14       15.14       15.21      2.87 o 
  -4  -4  14        6.64        6.28      6.01 o 
  -3  -4  14      237.31      205.27     11.20 o 
  -2  -4  14       28.35       20.55      4.50 o 
  -1  -4  14       41.06       40.47      5.29 o 
   0  -4  14      461.02      450.31     20.51 o 
   1  -4  14        0.08        1.08      1.16 o 
   2  -4  14       46.70       40.86      3.80 o 
   3  -4  14      217.83      219.13      8.78 o 
  -4  -3  14        0.47        0.41      1.98 o 
  -3  -3  14        0.74        1.16      2.31 o 
  -2  -3  14      156.16      164.29     10.22 o 
  -1  -3  14      215.85      220.08     10.15 o 
   0  -3  14      524.72      563.23     15.83 o 
   1  -3  14       32.42       31.93      2.64 o 
   2  -3  14        1.58        1.56      1.42 o 
   3  -3  14       25.02       21.24      2.37 o 
   4  -3  14      102.22       93.02      9.30 o 
  -5  -2  14        1.52        1.27      2.14 o 
  -4  -2  14       69.99       81.03      5.92 o 
  -3  -2  14      127.67      126.64      8.35 o 
  -2  -2  14      125.81      122.47      6.86 o 
  -1  -2  14      101.13       96.99      5.92 o 
   0  -2  14        7.83        4.51      2.52 o 
   1  -2  14      110.95      102.34      4.13 o 
   2  -2  14      108.11      107.03      4.91 o 
   3  -2  14      179.83      196.28      7.85 o 
   4  -2  14      182.53      180.87     14.98 o 
  -5  -1  14       31.99       27.28      5.57 o 
  -4  -1  14       56.41       53.24      5.02 o 
  -3  -1  14       63.15       61.45      5.16 o 
  -2  -1  14       28.06       37.37      5.48 o 
  -1  -1  14      335.54      314.87     11.12 o 
   0  -1  14      494.03      559.98     12.88 o 
   1  -1  14      114.61      129.92      5.14 o 
   2  -1  14       85.63       83.36      3.34 o 
   3  -1  14       90.45       87.25      5.78 o 
   4  -1  14      140.32      129.68     23.41 o 
   5  -1  14      105.33      107.65     11.60 o 
  -4   0  14       60.05       63.47      5.06 o 
  -3   0  14      348.80      344.41     22.67 o 
  -2   0  14      117.37      110.16      8.39 o 
  -1   0  14       17.52       15.89      8.63 o 
   0   0  14      296.66      331.08     13.53 o 
   1   0  14        2.31        1.58      1.37 o 
   2   0  14       97.24       92.55      3.83 o 
   3   0  14     1767.75     1810.25     26.93 o 
   4   0  14       78.22       81.12      6.07 o 
   5   0  14        5.94        2.27     11.06 o 
  -4   1  14      279.18      267.42     14.02 o 
  -3   1  14       10.89       11.52      2.73 o 
  -2   1  14      118.06      113.97      5.61 o 
  -1   1  14      925.30      927.17     40.34 o 
   0   1  14      872.51      895.47     27.20 o 
   1   1  14        1.11        4.83      2.28 o 
   2   1  14      130.73      131.02      4.16 o 
   3   1  14       66.85       69.20      4.74 o 
   5   1  14       67.63       64.50     11.99 o 
  -4   2  14       66.39       67.71      6.09 o 
  -3   2  14        6.29        3.93      2.85 o 
  -2   2  14       48.54       42.80      3.22 o 
  -1   2  14      547.45      575.13     16.60 o 
   0   2  14       81.98       83.25      5.35 o 
   1   2  14       87.85       83.46      6.11 o 
   2   2  14      255.06      241.61      9.91 o 
   3   2  14      883.50      918.28     28.00 o 
   4   2  14       41.93       44.44      3.87 o 
   5   2  14      125.02      133.30     12.00 o 
   6   2  14        1.51        0.42      3.66 o 
  -4   3  14       85.58       82.57      5.40 o 
  -3   3  14       87.21       91.55      6.22 o 
  -2   3  14        1.45        0.95      1.84 o 
  -1   3  14       60.19       57.27      3.94 o 
   0   3  14     1936.36     1784.47     44.61 o 
   1   3  14      320.26      332.83     15.90 o 
   2   3  14        4.77        4.99      5.09 o 
   3   3  14       69.17       60.51      6.15 o 
   4   3  14       32.35       33.92      3.16 o 
   5   3  14       16.44       14.94     14.87 o 
   6   3  14      244.84      267.03     17.97 o 
  -3   4  14        8.24        3.87      5.44 o 
  -2   4  14        3.15        3.54      2.89 o 
  -1   4  14      412.00      414.77     24.06 o 
   0   4  14        3.52        2.99      3.37 o 
   1   4  14       21.69       26.32      6.46 o 
   2   4  14       69.43       63.65      5.65 o 
   3   4  14      338.25      347.08     18.33 o 
   4   4  14       49.21       43.98      4.61 o 
   5   4  14       26.43       20.36     16.14 o 
   6   4  14       60.14       61.83      7.19 o 
  -3   5  14       13.29        8.95      5.84 o 
  -2   5  14        0.29        4.56      2.89 o 
  -1   5  14      186.13      187.75     11.38 o 
   0   5  14      112.16       96.89     11.47 o 
   1   5  14       30.01       34.46      5.08 o 
   2   5  14       63.28       71.15      8.76 o 
   3   5  14       74.95       80.59      9.33 o 
   4   5  14       16.23       17.64      3.62 o 
   5   5  14        2.38        0.88      2.18 o 
  -2   6  14       73.58       81.65      6.48 o 
  -1   6  14      812.59      864.77     24.15 o 
   0   6  14      150.78      162.30     13.30 o 
   1   6  14       38.62       42.13      5.55 o 
   2   6  14        1.54        1.89      4.05 o 
   3   6  14       23.41       29.64     14.46 o 
   4   6  14       38.45       41.41      7.71 o 
   5   6  14      421.37      453.77     25.29 o 
  -1   7  14       17.96       20.71      5.90 o 
   0   7  14        1.32        2.28      6.24 o 
   1   7  14      112.11      112.67     11.83 o 
   2   7  14        9.64        9.27     11.94 o 
   3   7  14      181.63      172.81     14.45 o 
   4   7  14      152.31      141.25     11.82 o 
   1   8  14      207.95      187.55     17.34 o 
   2   8  14       23.44       27.50      5.46 o 
   3   8  14        4.75        6.79      9.98 o 
  -1  -6  15       85.93       76.58      7.07 o 
   0  -6  15       71.99       70.16      7.06 o 
  -3  -5  15      103.96       96.71      7.23 o 
  -2  -5  15       11.89        8.76      6.48 o 
  -1  -5  15      520.44      567.30     25.23 o 
   0  -5  15       11.43       12.57      6.16 o 
   1  -5  15       52.25       51.57      4.66 o 
   2  -5  15       43.25       45.10      3.43 o 
  -4  -4  15       29.93       34.89      3.99 o 
  -3  -4  15       17.91       17.62      4.21 o 
  -2  -4  15      185.49      191.42     17.16 o 
  -1  -4  15      123.08      127.74      8.38 o 
   0  -4  15        7.99        9.68      3.29 o 
   1  -4  15       48.90       48.58      3.79 o 
   2  -4  15      217.73      216.45      9.04 o 
   3  -4  15      166.68      168.98      7.06 o 
  -4  -3  15       60.61       64.31      8.24 o 
  -3  -3  15       12.27        8.97      6.55 o 
  -2  -3  15        0.25        0.39      1.95 o 
  -1  -3  15      235.44      268.30     15.74 o 
   0  -3  15       48.69       43.01      3.15 o 
   1  -3  15       32.27       37.98      4.56 o 
   2  -3  15      153.09      155.15      7.13 o 
   3  -3  15       11.98       10.10      1.69 o 
   4  -3  15        7.97        4.01      9.83 o 
  -4  -2  15        0.20        0.22      2.32 o 
  -3  -2  15        0.31        0.91      1.72 o 
  -2  -2  15      280.26      279.79     16.99 o 
  -1  -2  15        1.42        5.17      3.17 o 
   0  -2  15       93.83       89.84      3.49 o 
   1  -2  15        4.43        4.85      2.04 o 
   2  -2  15      178.30      187.55      6.48 o 
   3  -2  15      197.84      189.28      9.95 o 
   4  -2  15       57.00       52.62      6.73 o 
  -4  -1  15      113.29      117.52      7.03 o 
  -3  -1  15       29.37       25.86      3.10 o 
  -2  -1  15       97.20      102.93      7.09 o 
  -1  -1  15       23.90       23.72      3.10 o 
   0  -1  15       96.44       85.63      3.47 o 
   1  -1  15      266.67      278.72      8.84 o 
   2  -1  15      694.55      733.14     19.39 o 
   3  -1  15        0.90        1.03      1.93 o 
   4  -1  15        6.45        4.86      5.76 o 
   5  -1  15      150.77      169.11     13.94 o 
  -4   0  15        8.52        6.05      4.56 o 
  -3   0  15       89.39       85.76      7.89 o 
  -2   0  15      478.38      516.86     27.75 o 
  -1   0  15        9.31       14.04      2.56 o 
   0   0  15      139.92      131.23      5.81 o 
   1   0  15       87.59       93.44      3.62 o 
   2   0  15       20.60       19.39      3.25 o 
   3   0  15      252.84      241.84     14.12 o 
   4   0  15      539.17      531.17     23.31 o 
   5   0  15      231.81      223.20     24.60 o 
  -4   1  15        0.04        1.28      1.99 o 
  -3   1  15       15.43       18.13      3.88 o 
  -2   1  15        1.72        2.17      1.45 o 
  -1   1  15      107.58      100.83      5.36 o 
   0   1  15       95.97       89.05      4.70 o 
   1   1  15       96.95       96.93      4.20 o 
   2   1  15      565.71      587.81     19.72 o 
   3   1  15       25.22       17.93      9.79 o 
   4   1  15       24.10       21.64      2.98 o 
   5   1  15        1.91        4.07      2.92 o 
  -4   2  15       31.01       25.33      8.89 o 
  -3   2  15       43.75       43.98      3.95 o 
  -2   2  15      166.89      163.23      9.76 o 
  -1   2  15       30.43       27.45      2.97 o 
   0   2  15      128.78      128.13      5.95 o 
   1   2  15        2.57        3.53      5.61 o 
   2   2  15       93.04       84.95      4.76 o 
   3   2  15       52.39       42.83      3.36 o 
   4   2  15      181.94      178.72     10.35 o 
   5   2  15       74.11       67.19      7.85 o 
  -3   3  15       18.24       17.31      3.28 o 
  -2   3  15        5.69        2.41      3.73 o 
  -1   3  15       40.01       40.81      3.08 o 
   0   3  15       59.15       55.10      6.96 o 
   1   3  15       91.45       91.73      6.67 o 
   2   3  15      655.12      628.87     28.83 o 
   3   3  15       64.50       56.85      4.76 o 
   4   3  15       33.04       34.10      3.61 o 
   5   3  15       35.90       34.27      5.62 o 
  -3   4  15       25.66       21.98      4.94 o 
  -2   4  15       25.22       22.24      3.02 o 
  -1   4  15       37.23       38.95      3.51 o 
   0   4  15       12.98       12.86     14.08 o 
   1   4  15      504.27      513.60     26.59 o 
   2   4  15        0.09        0.68      4.16 o 
   3   4  15       11.69       13.38      8.52 o 
   4   4  15      289.33      250.53     14.09 o 
   5   4  15       47.01       46.67      6.30 o 
  -2   5  15       46.21       48.05      5.15 o 
  -1   5  15       94.29       91.71      9.38 o 
   0   5  15      238.72      246.11     22.91 o 
   1   5  15        3.25        3.84      7.22 o 
   2   5  15        3.84        4.84      4.51 o 
   3   5  15       69.62       78.06      8.70 o 
   4   5  15      291.20      298.86     20.85 o 
  -1   6  15      326.40      329.39     37.08 o 
   0   6  15       80.41       88.68      9.77 o 
   1   6  15       84.33       75.19      8.47 o 
   2   6  15       27.71       25.30      6.77 o 
   3   6  15       58.13       53.42      6.73 o 
   4   6  15        9.27        3.45      9.62 o 
   5   6  15      205.93      223.87     15.07 o 
   0   7  15       33.30       38.14      6.73 o 
   1   7  15       55.23       52.35      9.93 o 
   2   7  15        6.57        6.23      4.64 o 
   3   7  15      122.30      112.86     10.43 o 
   4   7  15      252.64      274.31     18.38 o 
  -2  -5  16       26.90       30.87      4.71 o 
  -1  -5  16        0.02        3.75      4.41 o 
   0  -5  16       81.28       92.86      6.43 o 
   1  -5  16      105.65      103.04      6.63 o 
  -3  -4  16       46.76       50.07      5.93 o 
  -2  -4  16      302.73      318.05     15.86 o 
  -1  -4  16       67.87       77.24      6.33 o 
   0  -4  16       43.39       45.52      5.11 o 
   1  -4  16       18.13       21.67      3.02 o 
   2  -4  16        9.31        6.52      1.97 o 
  -3  -3  16      122.84      134.49      7.56 o 
  -2  -3  16       74.17       71.44      7.76 o 
  -1  -3  16       38.44       35.40      3.41 o 
   0  -3  16       80.50       96.30      4.81 o 
   1  -3  16        9.63        5.13      3.83 o 
   2  -3  16        7.74        7.38      3.07 o 
   3  -3  16       39.98       36.06      4.45 o 
  -4  -2  16       61.11       54.47      6.67 o 
  -3  -2  16       25.23       30.09      3.79 o 
  -2  -2  16       72.85       81.00      9.36 o 
  -1  -2  16      535.98      559.54     30.38 o 
   0  -2  16      293.96      312.24     14.17 o 
   1  -2  16        0.30        2.49      2.77 o 
   2  -2  16      248.39      230.58     10.24 o 
   3  -2  16       46.56       51.73      6.24 o 
   4  -2  16      167.05      162.92     13.43 o 
  -4  -1  16      237.23      235.65     11.86 o 
  -3  -1  16       88.10      103.83      7.45 o 
  -2  -1  16       45.95       45.40      4.37 o 
  -1  -1  16       12.78        9.92      5.04 o 
   0  -1  16       14.20        9.26      4.15 o 
   1  -1  16        0.01        0.47      1.01 o 
   2  -1  16      173.62      171.14     11.29 o 
   3  -1  16      655.18      707.95     33.98 o 
   4  -1  16      136.87      139.52     11.96 o 
  -4   0  16       17.30       18.20      3.84 o 
  -3   0  16       22.58       25.63      4.45 o 
  -2   0  16       38.04       31.10      3.25 o 
  -1   0  16      209.22      239.37     13.90 o 
   0   0  16      452.77      505.83     17.84 o 
   1   0  16       84.98       86.05      4.57 o 
   2   0  16        6.47       10.22      6.70 o 
   3   0  16       58.52       58.10      6.74 o 
   4   0  16      119.99      122.75      7.67 o 
   5   0  16       13.25        9.61     12.75 o 
  -4   1  16      284.35      302.64     13.61 o 
  -3   1  16       17.84       18.82      2.92 o 
  -2   1  16       18.00       14.72      8.23 o 
  -1   1  16       50.67       48.65      4.16 o 
   0   1  16       10.80       10.48      6.65 o 
   1   1  16        2.52        1.50      1.97 o 
   2   1  16      168.14      170.41      8.08 o 
   3   1  16      527.38      573.78     30.52 o 
   4   1  16       81.45       76.65      6.06 o 
   5   1  16       99.41      106.88     10.65 o 
  -3   2  16       20.82       21.85      3.26 o 
  -2   2  16      100.36       97.50      6.22 o 
  -1   2  16      589.28      604.96     33.72 o 
   0   2  16      323.41      317.63     11.77 o 
   1   2  16      178.73      163.24     12.11 o 
   2   2  16        0.78        2.28      3.50 o 
   3   2  16      121.43      116.69      9.98 o 
   4   2  16       25.91       24.66      3.31 o 
   5   2  16       39.48       42.82      5.82 o 
  -3   3  16       10.24       10.21      3.02 o 
  -2   3  16        2.79        2.33      2.09 o 
  -1   3  16      118.06      119.86      6.74 o 
   0   3  16      152.40      152.52     14.35 o 
   1   3  16       77.73       73.29      7.83 o 
   2   3  16      464.14      440.52     33.92 o 
   3   3  16      430.66      445.29     18.99 o 
   4   3  16        0.43        2.14      2.90 o 
   5   3  16        1.26        2.94      3.59 o 
  -2   4  16       28.18       26.72      3.91 o 
  -1   4  16      343.88      347.94     23.43 o 
   0   4  16       20.28       23.02     10.41 o 
   1   4  16        8.25        4.91     13.50 o 
   2   4  16        1.57        1.23      3.48 o 
   3   4  16       22.52       19.88      7.78 o 
   4   4  16        5.49        2.72      3.77 o 
   5   4  16        0.49        0.52      2.72 o 
  -2   5  16      147.64      143.42     12.59 o 
  -1   5  16        1.84       -0.38      4.43 o 
   0   5  16       69.42       71.87     11.66 o 
   1   5  16       57.97       54.40      6.19 o 
   2   5  16      103.42      106.42     10.23 o 
   3   5  16       93.47       89.53      9.11 o 
   4   5  16       11.26       13.22     16.37 o 
  -1   6  16       87.78      100.42     10.90 o 
   0   6  16       15.50       10.47      3.78 o 
   1   6  16       62.15       62.51      7.93 o 
   2   6  16       91.46       85.72      9.59 o 
   3   6  16       26.43       26.33      5.08 o 
   4   6  16       14.09       16.92      4.27 o 
   1   7  16       12.74        9.30     12.76 o 
   2   7  16        8.37        7.55     11.61 o 
   3   7  16        0.14        0.69      3.51 o 
  -2  -4  17      345.25      396.26     24.05 o 
  -1  -4  17      403.69      402.84     16.78 o 
   0  -4  17        4.33        2.53      3.02 o 
   1  -4  17       85.97       80.43      5.63 o 
   2  -4  17        8.09        1.81      2.74 o 
  -3  -3  17        7.64        5.42      5.30 o 
  -2  -3  17      174.95      180.16     10.20 o 
  -1  -3  17        0.10        1.65      1.96 o 
   0  -3  17        2.49        2.56      5.61 o 
   1  -3  17      348.48      347.57     13.29 o 
   2  -3  17       82.41       81.87      5.94 o 
   3  -3  17      129.70      135.42      7.99 o 
  -3  -2  17        1.65        2.55      3.87 o 
  -2  -2  17      198.09      229.11     13.03 o 
  -1  -2  17      345.83      352.62     28.71 o 
   0  -2  17       58.07       65.63      3.63 o 
   1  -2  17      495.02      491.14     17.17 o 
   2  -2  17       41.03       36.21      5.77 o 
   3  -2  17       13.41        8.23      8.46 o 
  -3  -1  17      176.05      173.22     11.55 o 
  -2  -1  17       44.94       45.33      4.39 o 
  -1  -1  17      101.33       92.04      7.96 o 
   0  -1  17       63.47       53.39      4.88 o 
   1  -1  17       60.12       58.23      4.12 o 
   2  -1  17      413.79      406.03     21.29 o 
   3  -1  17       59.64       64.21      6.45 o 
   4  -1  17      249.11      259.14     17.93 o 
  -3   0  17        2.39        2.13      1.43 o 
  -2   0  17      237.81      241.57     12.55 o 
  -1   0  17      107.54      115.53      6.93 o 
   0   0  17       54.13       47.81      3.88 o 
   1   0  17      187.28      197.88     12.11 o 
   2   0  17      210.31      220.59     17.09 o 
   3   0  17        0.98        0.20      1.34 o 
   4   0  17       94.94       94.49     10.08 o 
  -3   1  17      193.63      198.71     10.33 o 
  -2   1  17      117.77      124.68      8.04 o 
  -1   1  17       57.33       52.54      3.87 o 
   0   1  17       20.71       20.51      2.61 o 
   1   1  17       12.94       10.76     10.38 o 
   2   1  17      166.53      156.10     11.24 o 
   3   1  17        3.39        2.87      2.44 o 
   4   1  17      438.29      395.17     27.45 o 
  -3   2  17       27.84       26.81      4.57 o 
  -2   2  17       27.62       26.92      3.16 o 
  -1   2  17      271.89      283.40     12.93 o 
   0   2  17      253.08      221.90     26.95 o 
   1   2  17      564.31      575.90     43.76 o 
   2   2  17        0.08        2.39      5.07 o 
   3   2  17        0.02        0.47      1.38 o 
   4   2  17        0.60        2.19      2.18 o 
   5   2  17        5.71        6.49      7.37 o 
  -2   3  17       23.85       25.39      3.65 o 
  -1   3  17       46.90       37.99      5.30 o 
   0   3  17      358.16      357.74     27.61 o 
   1   3  17       13.43       12.58     14.70 o 
   2   3  17       94.14       83.46      8.88 o 
   3   3  17       65.02       55.01      4.75 o 
   4   3  17       63.11       55.65      4.73 o 
   5   3  17       92.59       84.26      8.71 o 
  -2   4  17       12.06        9.25     12.37 o 
  -1   4  17        0.04       -1.53      7.99 o 
   0   4  17        8.70        7.19     10.62 o 
   1   4  17      366.61      387.43     24.76 o 
   2   4  17        2.00        1.91      5.11 o 
   3   4  17        9.84       11.90     14.07 o 
   4   4  17       20.37       12.85     14.21 o 
  -1   5  17       23.30       23.57      5.23 o 
   0   5  17      557.89      574.30     37.03 o 
   1   5  17        7.22        8.10     10.40 o 
   2   5  17        0.02        0.90      3.52 o 
   3   5  17      205.89      211.52     16.17 o 
   4   5  17      214.11      211.07     14.23 o 
   0   6  17       42.92       40.21      7.29 o 
   1   6  17       11.77       14.86      5.03 o 
   2   6  17       19.82       23.30     10.48 o 
   3   6  17      160.83      168.00     13.30 o 
  -1  -4  18        3.59        3.49      3.43 o 
   0  -4  18      220.73      220.17     12.50 o 
  -2  -3  18        1.26       -0.32      2.94 o 
  -1  -3  18       57.71       55.46      4.45 o 
   0  -3  18        8.34        4.00      4.67 o 
   1  -3  18       34.31       32.72      4.27 o 
   2  -3  18        7.83        4.65      4.68 o 
  -3  -2  18        3.80        2.61      3.64 o 
  -2  -2  18        3.31        1.31      2.72 o 
  -1  -2  18       12.12       16.97      4.16 o 
   0  -2  18      347.12      366.94     16.99 o 
   1  -2  18       48.55       53.53      5.09 o 
   2  -2  18      160.80      158.13      8.44 o 
   3  -2  18      110.13      116.48      7.83 o 
  -3  -1  18      349.62      366.95     16.62 o 
  -2  -1  18        0.27        1.22      1.41 o 
  -1  -1  18      136.79      135.79      9.08 o 
   0  -1  18      173.42      179.22     12.09 o 
   1  -1  18       87.56       79.20      6.99 o 
   2  -1  18       42.08       39.52      4.35 o 
   3  -1  18      987.37     1078.90     38.15 o 
  -3   0  18       12.73        9.18      8.37 o 
  -2   0  18        7.65        7.00      5.66 o 
  -1   0  18       24.70       30.30      3.32 o 
   0   0  18       76.39       73.02      9.40 o 
   1   0  18        2.43        2.42      2.56 o 
   2   0  18      125.56      129.41      7.91 o 
   3   0  18      469.54      487.79     22.20 o 
   4   0  18       29.31       24.32      5.06 o 
  -3   1  18       25.21       18.73      7.65 o 
  -2   1  18        0.02        0.10      1.36 o 
  -1   1  18      508.32      513.34     22.77 o 
   0   1  18      105.34      103.81      9.48 o 
   1   1  18        2.29        2.97      3.90 o 
   2   1  18        0.01        0.19      1.77 o 
   3   1  18      440.06      455.51     29.10 o 
   4   1  18       60.64       61.04      9.23 o 
  -2   2  18        8.92        6.02      4.84 o 
  -1   2  18      101.61       95.20      9.22 o 
   0   2  18      152.74      154.98     12.67 o 
   1   2  18       81.97       85.34      9.68 o 
   2   2  18      477.89      461.14     32.31 o 
   3   2  18       82.15       81.57      9.25 o 
   4   2  18      103.10      107.14      6.46 o 
  -2   3  18        1.39        0.51      2.20 o 
  -1   3  18      123.56      137.97     12.12 o 
   0   3  18      610.15      574.96     37.74 o 
   1   3  18       23.56       18.59      4.70 o 
   2   3  18        4.19        4.86      4.58 o 
   3   3  18      268.63      237.08     17.23 o 
   4   3  18        4.51        3.75      3.09 o 
  -1   4  18       67.46       75.87      8.81 o 
   0   4  18       14.00        7.13     14.37 o 
   1   4  18       24.46       26.02      4.60 o 
   2   4  18      279.23      312.46     22.10 o 
   3   4  18       97.00       98.30     10.30 o 
   4   4  18       16.92       20.55      4.81 o 
   0   5  18       25.98       15.34     22.62 o 
   1   5  18       61.62       62.29      7.10 o 
   2   5  18       71.46       71.10     11.24 o 
   3   5  18       19.06       21.55      4.76 o 
   1   6  18       35.68       30.71     13.47 o 
   2   6  18       28.62       26.93      5.64 o 
  -1  -3  19      232.14      245.03     13.83 o 
   0  -3  19        4.48        1.99      2.91 o 
   1  -3  19        4.89        2.46      5.94 o 
  -2  -2  19       20.26       16.81      4.11 o 
  -1  -2  19       27.85       28.93      3.68 o 
   0  -2  19        7.34        5.14      8.47 o 
   1  -2  19      255.76      267.15     14.26 o 
   2  -2  19      368.22      366.94     15.79 o 
  -2  -1  19      369.30      386.58     28.16 o 
  -1  -1  19       85.88       89.34      8.49 o 
   0  -1  19       13.58        8.12     15.04 o 
   1  -1  19       32.33       26.51      3.61 o 
   2  -1  19       20.21        8.36      8.10 o 
   3  -1  19       17.32       13.34      3.56 o 
  -2   0  19        1.47        2.55      2.04 o 
  -1   0  19       17.18       12.67     14.80 o 
   0   0  19       32.58       15.94     15.19 o 
   1   0  19        4.57        2.82      2.74 o 
   2   0  19      377.38      385.17     18.01 o 
   3   0  19       16.17       14.76      6.26 o 
  -2   1  19      398.97      387.95     23.70 o 
  -1   1  19        9.11        7.93     10.87 o 
   0   1  19       11.20        9.65      9.01 o 
   1   1  19      198.00      200.33     21.75 o 
   2   1  19       17.85       14.38     10.35 o 
   3   1  19        0.75        3.02      8.10 o 
  -2   2  19       70.67       97.39      9.64 o 
  -1   2  19        6.80        4.10      4.43 o 
   0   2  19       55.35       58.15      7.75 o 
   1   2  19        8.94        5.23      6.25 o 
   2   2  19      323.01      314.55     21.63 o 
   3   2  19      136.87      133.90     14.29 o 
   4   2  19      188.57      169.82     15.39 o 
  -1   3  19       73.83       66.67      7.27 o 
   0   3  19       15.18       16.86      5.49 o 
   1   3  19      354.97      384.59     25.76 o 
   2   3  19        3.03        1.28      3.42 o 
   3   3  19        2.86        2.02      5.95 o 
  -1   4  19       25.17       25.09      6.40 o 
   0   4  19      184.57      198.76     14.92 o 
   1   4  19        1.95        5.49      9.20 o 
   2   4  19        2.16        1.14      3.29 o 
   3   4  19       71.56       68.14     13.63 o 
   1   5  19      151.10      146.94     13.93 o 
   2   5  19        0.74        0.99      2.08 o 
   0  -2  20       29.21       28.52      5.08 o 
   1  -2  20       52.20       51.09      9.81 o 
  -1  -1  20      190.69      176.70     19.51 o 
   0  -1  20      221.27      268.95     18.97 o 
   1  -1  20        2.76        9.63      3.56 o 
   2  -1  20       22.98       18.55      8.59 o 
  -1   0  20       29.43       30.24      5.67 o 
   0   0  20        4.76        5.11      4.65 o 
   1   0  20        0.45        1.00      4.34 o 
   2   0  20      190.33      196.12     11.92 o 
  -1   1  20      430.90      424.85     25.26 o 
   0   1  20      109.83      114.55     10.83 o 
   1   1  20       18.14       18.63      8.52 o 
   2   1  20       97.78      102.27      6.90 o 
   3   1  20      102.59      101.26      6.57 o 
  -1   2  20      167.58      175.21     17.53 o 
   0   2  20      110.39      101.17     11.44 o 
   1   2  20      133.91      154.66     12.86 o 
   2   2  20      136.85      133.06     10.61 o 
   3   2  20      212.02      192.40     22.22 o 
   0   3  20       64.59       67.41      9.36 o 
   1   3  20       56.96       58.90      7.29 o 
   2   3  20       98.05       86.77      8.34 o 
   3   3  20       95.85       90.34      8.85 o 
   1   4  20      125.23      121.08     14.63 o 
   2   4  20       96.10       99.61      9.86 o 
   0   0  21       54.20       56.96      7.58 o 
   1   0  21       13.96       10.43     15.16 o 
   0   1  21        7.00        4.01      7.74 o 
   1   1  21      285.90      306.25     19.90 o 
   1   2  21       15.37        8.40     11.89 o 
                                                 
